# Supplementary material for: Type 2 diabetes and obesity induce similar transcriptional reprogramming in human myocytes
Source: Genome Med. 2017 May 25;9:47. doi: 10.1186/s13073-017-0432-2 (PMC5444103; doi:10.1186/s13073-017-0432-2)
Supplement: Supplementary file 2 — Differential expression results (adjusted p values and fold changes) and gene annotation. (XLSX 5696 kb) [file 13073_2017_432_MOESM2_ESM.xlsx]

## Sheet: DiffExpResults
Ensembl gene ID	FDR (T2D)	logFC (T2D vs ctrl)	FDR (OB)	logFC (OB vs ctrl)	FDR (T2D&OB)	logFC (T2D&OB vs ctrl)	FDR (T2D vs OB)	logFC (T2D vs OB)	FDR (time)	logFC (time)	FDR (gender)	logFC (sex) (male vs female)	FDR (age)	logFC (age)	FDR (T2D:OB) (interaction term)	logFC (T2D:OB) (interaction term)	External gene name	Description	Esembl biotype	In HMR2
ENSG00000094963	1.94052	5.61672	0.295741	2.37264	0.244635	2.26982	0.180192	3.24409	1.63012	-0.48939	0.069122	0.735808	0.000108693	-0.110351	0.984819	-5.71954	FMO2	flavin containing monooxygenase 2 (non-functional) [Source:HGNC Symbol;Acc:HGNC:3770]	protein_coding	yes
ENSG00000106819	2.77861	5.09884	1.63871	3.86593	0.418607	2.07188	2.386e-05	1.23291	0.0191147	0.0123906	0.138673	0.783208	0.000108693	0.0171158	2.88682	-6.89289	ASPN	asporin [Source:HGNC Symbol;Acc:HGNC:14872]	protein_coding	no
ENSG00000165966	2.128	4.84111	0.116866	1.20774	0.410243	2.47778	0.46223	3.63337	0.143662	-0.0881476	0.699867	-1.92857	0.000108693	-0.0738416	0.538116	-3.57108	PDZRN4	PDZ domain containing ring finger 4 [Source:HGNC Symbol;Acc:HGNC:30552]	protein_coding	no
ENSG00000143869	1.31337	4.62504	0.12136	1.49338	0.502969	3.38221	0.139226	3.13166	2.15248	-0.677422	0.0170989	-0.407663	0.000108693	-0.126246	0.217108	-2.73622	GDF7	growth differentiation factor 7 [Source:HGNC Symbol;Acc:HGNC:4222]	protein_coding	no
ENSG00000109193	2.70243	4.59253	0.01196	0.168055	0.618616	2.52122	1.29003	4.42447	0.0195079	0.0146082	2.04651	2.90144	0.000108693	-0.0409458	0.313478	-2.23936	SULT1E1	sulfotransferase family 1E, estrogen-preferring, member 1 [Source:HGNC Symbol;Acc:HGNC:11377]	protein_coding	yes
ENSG00000133392	2.05339	4.59078	0.154952	1.26814	0.576746	2.7559	0.457674	3.32264	0.0201785	0.0163095	0.492297	-1.694	0.000108693	-0.0515194	0.496871	-3.10302	MYH11	myosin, heavy chain 11, smooth muscle [Source:HGNC Symbol;Acc:HGNC:7569]	protein_coding	no
ENSG00000111341	3.16631	4.53623	1.23018	2.7032	0.420151	1.67784	0.185681	1.83303	0.061759	0.0310417	0.0136654	0.20531	0.000108693	-0.0123117	2.70433	-5.56159	MGP	matrix Gla protein [Source:HGNC Symbol;Acc:HGNC:7060]	protein_coding	no
ENSG00000146477	1.42041	4.44174	0.618125	3.14073	0.0179691	0.392371	2.386e-05	1.30101	0.0128628	0.00900339	0.0410735	-0.481451	1.38736	0.237304	1.91605	-7.19011	SLC22A3	solute carrier family 22 (organic cation transporter), member 3 [Source:HGNC Symbol;Acc:HGNC:10967]	protein_coding	yes
ENSG00000137672	0.872435	4.38046	0.0239667	0.516291	0.427677	3.63905	0.169268	3.86417	0.069902	0.068722	0.574357	-2.71814	0.000108693	-0.0920515	0.0465679	-1.25771	TRPC6	transient receptor potential cation channel, subfamily C, member 6 [Source:HGNC Symbol;Acc:HGNC:12338]	protein_coding	no
ENSG00000237510	2.87264	4.36975	0.236772	1.20807	1.23638	3.17233	0.839752	3.16168	0.0897898	-0.0466641	0.0450534	-0.441937	0.975541	-0.173105	0.539633	-2.40548	AC008268.2		pseudogene	no
ENSG00000143248	2.36958	4.36687	0.187497	1.23691	0.714584	2.69341	0.550894	3.12996	0.00876694	-0.00648715	0.728218	-1.69683	0.000108693	-0.0555908	0.585021	-2.91037	RGS5	regulator of G-protein signaling 5 [Source:HGNC Symbol;Acc:HGNC:10001]	protein_coding	no
ENSG00000185633	3.35853	4.30287	0.242947	1.05328	1.04343	2.48125	1.26626	3.24959	0.17377	-0.0741193	0.421038	-1.09619	0.2922	-0.11351	0.936109	-2.87491	NDUFA4L2	NADH dehydrogenase (ubiquinone) 1 alpha subcomplex, 4-like 2 [Source:HGNC Symbol;Acc:HGNC:29836]	protein_coding	yes
ENSG00000142910	3.25787	4.26217	0.772728	1.92336	0.58289	1.83431	0.537713	2.3388	0.0787131	-0.0386107	0.0316553	-0.337573	0.000108693	-0.0597336	1.95156	-4.35122	TINAGL1	tubulointerstitial nephritis antigen-like 1 [Source:HGNC Symbol;Acc:HGNC:19168]	protein_coding	no
ENSG00000167332	0.738194	4.2577	0.209138	2.51546	0.0610349	1.30009	2.386e-05	1.74224	0.0325392	-0.0324501	0.441527	-2.20551	0.607362	0.270181	0.585021	-5.47307	OR51E2	olfactory receptor, family 51, subfamily E, member 2 [Source:HGNC Symbol;Acc:HGNC:15195]	protein_coding	no
ENSG00000007933	1.88739	4.1296	0.605236	2.51291	0.108399	1.07987	0.0190405	1.61668	0.0745539	-0.0477569	1.37358	2.35435	0.000108693	-0.0435775	1.49996	-5.56265	FMO3	flavin containing monooxygenase 3 [Source:HGNC Symbol;Acc:HGNC:3771]	protein_coding	yes
ENSG00000099994	3.37682	4.10199	1.62176	2.62812	0.818949	2.01809	0.153119	1.47387	0.0123877	-0.00647742	0.141946	-0.621874	0.0825709	-0.0814959	2.6141	-4.71202	SUSD2	sushi domain containing 2 [Source:HGNC Symbol;Acc:HGNC:30667]	protein_coding	no
ENSG00000184347	1.99414	3.97693	2.82608	5.04989	0.167598	1.23829	2.386e-05	-1.07296	0.0234295	0.0153854	0.415974	1.25975	0.39903	0.150298	3.77422	-7.78853	SLIT3	slit guidance ligand 3 [Source:HGNC Symbol;Acc:HGNC:11087]	protein_coding	no
ENSG00000153253	1.90713	3.97275	0.356107	1.7854	0.637473	2.63175	0.156396	2.18735	0.0391772	0.0234884	0.88423	-1.7187	0.000108693	0.0229681	0.703604	-3.1264	SCN3A	sodium channel, voltage gated, type III alpha subunit [Source:HGNC Symbol;Acc:HGNC:10590]	protein_coding	no
ENSG00000136531	1.93618	3.94387	0.642262	2.33482	0.67553	2.6206	0.0404589	1.60904	0.678331	-0.228371	0.038824	-0.450814	0.000108693	-0.0784846	0.939611	-3.65809	SCN2A	sodium channel, voltage gated, type II alpha subunit [Source:HGNC Symbol;Acc:HGNC:10588]	protein_coding	no
ENSG00000111057	2.64398	3.93253	1.67683	3.09661	0.747483	2.23918	2.386e-05	0.835924	0.136329	-0.0629947	0.222954	0.858258	0.000108693	-0.0106333	2.11622	-4.78996	KRT18	keratin 18, type I [Source:HGNC Symbol;Acc:HGNC:6430]	protein_coding	no
ENSG00000163017	1.59695	3.93228	0.297216	1.77409	0.174214	1.45207	0.107119	2.15819	0.286172	0.147752	0.552733	-1.74846	0.000108693	0.083087	0.938394	-4.2543	ACTG2	actin, gamma 2, smooth muscle, enteric [Source:HGNC Symbol;Acc:HGNC:145]	protein_coding	no
ENSG00000106511	2.43075	3.91724	1.15923	2.749	0.219494	1.25684	0.00284797	1.16824	0.205169	-0.0873718	0.476805	1.16808	0.000108693	-0.00793315	2.20613	-5.4094	MEOX2	mesenchyme homeobox 2 [Source:HGNC Symbol;Acc:HGNC:7014]	protein_coding	no
ENSG00000198848	3.33484	3.69811	1.68025	2.42437	1.25638	2.33779	0.126111	1.27374	0.156335	-0.0558098	0.183373	-0.628198	3.11903	-0.220417	2.06588	-3.78469	CES1	carboxylesterase 1 [Source:HGNC Symbol;Acc:HGNC:1863]	protein_coding	yes
ENSG00000242516	3.40755	3.69462	1.66854	2.51743	0.455274	1.35196	0.0835664	1.17719	0.310475	-0.0846712	0.104997	-0.445652	0.000108693	0.022127	3.23542	-4.86009	LINC00960	long intergenic non-protein coding RNA 960 [Source:HGNC Symbol;Acc:HGNC:48710]	lincRNA	no
ENSG00000183454	1.45559	3.69008	0.283376	1.75184	0.130208	1.22444	0.0586425	1.93823	1.61558	0.45651	0.402302	-1.50152	0.000108693	0.0256895	0.866249	-4.21747	GRIN2A	glutamate receptor, ionotropic, N-methyl D-aspartate 2A [Source:HGNC Symbol;Acc:HGNC:4585]	protein_coding	no
ENSG00000185008	1.87599	3.68217	1.31205	3.19901	0.517215	2.14502	2.386e-05	0.483156	0.0230822	-0.0137846	0.106594	-0.653586	0.000108693	0.0256771	1.66603	-4.73616	ROBO2	roundabout guidance receptor 2 [Source:HGNC Symbol;Acc:HGNC:10250]	protein_coding	no
ENSG00000135547	1.92753	3.65413	0.102143	0.885443	0.18629	1.32333	0.397798	2.76868	0.481467	-0.180788	0.147801	-0.846864	0.000108693	-0.0108871	0.694118	-3.21624	HEY2	hes-related family bHLH transcription factor with YRPW motif 2 [Source:HGNC Symbol;Acc:HGNC:4881]	protein_coding	no
ENSG00000186369	1.27046	3.64337	0.0357515	0.513511	0.712669	3.28134	0.297538	3.12986	0.120552	-0.0900056	0.414541	-1.77036	0.330219	-0.189745	0.0449871	-0.875538	LINC00643	long intergenic non-protein coding RNA 643 [Source:HGNC Symbol;Acc:HGNC:44296]	lincRNA	no
ENSG00000221818	2.03143	3.64177	1.54442	3.20418	0.0853949	0.755618	2.386e-05	0.437591	0.64419	0.204602	0.13034	0.749905	0.000108693	0.037354	2.60315	-6.09032	EBF2	early B-cell factor 2 [Source:HGNC Symbol;Acc:HGNC:19090]	protein_coding	no
ENSG00000130176	3.08173	3.63817	0.363681	1.14872	0.397731	1.32355	0.880826	2.48945	0.0866468	-0.0404995	0.106988	-0.590216	0.000108693	-0.0632848	1.51518	-3.46334	CNN1	calponin 1, basic, smooth muscle [Source:HGNC Symbol;Acc:HGNC:2155]	protein_coding	no
ENSG00000177098	1.23688	3.63041	0.105761	1.15895	0.0354671	-0.596645	0.112366	2.47146	0.46067	0.224821	0.875062	-2.3166	0.758078	0.241238	1.03827	-5.386	SCN4B	sodium channel, voltage gated, type IV beta subunit [Source:HGNC Symbol;Acc:HGNC:10592]	protein_coding	no
ENSG00000198523	2.65297	3.6204	0.751531	2.01847	0.750837	2.13714	0.140615	1.60193	0.00474732	-0.00289792	2.28732	-2.58077	0.000108693	-0.0658908	1.21181	-3.50173	PLN	phospholamban [Source:HGNC Symbol;Acc:HGNC:9080]	protein_coding	no
ENSG00000104332	2.96738	3.60568	1.86627	2.80521	0.893393	2.07813	2.386e-05	0.800466	0.0503944	0.0221699	0.737755	1.14171	0.000108693	-0.0627751	2.39452	-4.33276	SFRP1	secreted frizzled-related protein 1 [Source:HGNC Symbol;Acc:HGNC:10776]	protein_coding	no
ENSG00000134343	1.48268	3.60469	0.210753	1.35608	1.42419	4.1825	0.159565	2.24861	0.194245	0.118014	0.0163583	-0.333848	1.97973	-0.315044	0.0480533	-0.778265	ANO3	anoctamin 3 [Source:HGNC Symbol;Acc:HGNC:14004]	protein_coding	no
ENSG00000154529	1.17674	3.53949	0.854084	3.21147	0.219841	1.73051	2.386e-05	0.328018	0.0362061	-0.0249492	0.212608	1.03228	0.114914	0.128226	1.29552	-5.02046	CNTNAP3B	contactin associated protein-like 3B [Source:HGNC Symbol;Acc:HGNC:32035]	protein_coding	no
ENSG00000170323	1.11948	3.52887	0.0349282	0.518549	0.324367	2.24333	0.233555	3.01032	0.06421	-0.049401	0.312675	-1.5914	0.000108693	-0.104732	0.133157	-1.80409	FABP4	fatty acid binding protein 4, adipocyte [Source:HGNC Symbol;Acc:HGNC:3559]	protein_coding	yes
ENSG00000166448	1.1791	3.52673	0.435626	2.20726	0.338818	2.12765	2.386e-05	1.31947	0.0230207	0.0168186	0.0239925	-0.373218	0.000108693	-0.0380685	0.688697	-3.60634	TMEM130	transmembrane protein 130 [Source:HGNC Symbol;Acc:HGNC:25429]	protein_coding	no
ENSG00000188729	0.966605	3.49841	0.764919	3.23084	0.0770261	1.03541	2.386e-05	0.267569	0.101698	-0.0661296	0.0380981	0.504211	0.000108693	0.0611362	1.3613	-5.69384	OSTN	osteocrin [Source:HGNC Symbol;Acc:HGNC:29961]	protein_coding	no
ENSG00000143226	1.66948	3.45265	1.30509	3.05475	0.709956	2.47057	2.386e-05	0.397894	0.253327	-0.118377	0.365368	-1.23897	0.0361468	-0.101519	1.21293	-4.03683	FCGR2A	Fc fragment of IgG, low affinity IIa, receptor (CD32) [Source:HGNC Symbol;Acc:HGNC:3616]	protein_coding	no
ENSG00000163145	1.65463	3.41882	0.687028	2.24047	0.378331	1.79194	2.386e-05	1.17835	0.297964	-0.133382	0.14284	-0.83333	0.000108693	-0.0604063	1.07848	-3.86735	C1QTNF7	C1q and tumor necrosis factor related protein 7 [Source:HGNC Symbol;Acc:HGNC:14342]	protein_coding	no
ENSG00000250508	1.67967	3.39186	0.17402	1.137	0.448554	2.00966	0.233812	2.25487	0.482945	0.163817	0.0586885	-0.505984	0.000108693	-0.0211695	0.51202	-2.5192	RP11-757G1.6		lincRNA	no
ENSG00000170561	1.46208	3.38293	0.0532892	0.554644	0.774868	2.85442	0.391694	2.82829	0.0403993	-0.0312604	0.504311	-1.7471	1.34796	-0.266892	0.0816294	-1.08316	IRX2	iroquois homeobox 2 [Source:HGNC Symbol;Acc:HGNC:14359]	protein_coding	no
ENSG00000157782	0.99895	3.36313	0.116266	1.20724	0.152347	1.52682	0.0540938	2.15589	0.252508	-0.154014	0.0857259	-0.861921	0.000108693	-0.0329716	0.361603	-3.04355	CABP1	calcium binding protein 1 [Source:HGNC Symbol;Acc:HGNC:1384]	protein_coding	no
ENSG00000188153	1.90723	3.35566	0.51806	1.83431	0.311722	1.51791	0.0639698	1.52135	0.118606	-0.0568712	0.0407326	-0.407845	0.000108693	0.0446251	1.21388	-3.67206	COL4A5	collagen, type IV, alpha 5 [Source:HGNC Symbol;Acc:HGNC:2207]	protein_coding	no
ENSG00000180785	0.886314	3.32368	0.0714434	0.978194	0.00882045	0.246891	0.0481035	2.34549	0.408182	0.231096	0.420732	-1.86109	0.804493	0.269393	0.510977	-4.05499	OR51E1	olfactory receptor, family 51, subfamily E, member 1 [Source:HGNC Symbol;Acc:HGNC:15194]	protein_coding	no
ENSG00000164128	0.73279	3.31899	0.0872154	1.17791	0.26018	2.37658	0.0108345	2.14107	0.0258749	-0.0251938	0.0337162	-0.611604	0.000108693	-0.00161234	0.149459	-2.12031	NPY1R	neuropeptide Y receptor Y1 [Source:HGNC Symbol;Acc:HGNC:7956]	protein_coding	no
ENSG00000131620	2.62786	3.31698	0.0082599	0.0913964	0.214197	1.08357	1.21482	3.22558	0.12404	-0.0571697	1.31352	-1.88064	0.000108693	-0.0422751	0.557746	-2.32481	ANO1	anoctamin 1, calcium activated chloride channel [Source:HGNC Symbol;Acc:HGNC:21625]	protein_coding	no
ENSG00000172572	2.2334	3.30803	0.469971	1.52649	0.323051	1.36614	0.212278	1.78154	0.247056	0.0919032	0.10913	-0.59788	0.000108693	-0.002643	1.28683	-3.46839	PDE3A	phosphodiesterase 3A, cGMP-inhibited [Source:HGNC Symbol;Acc:HGNC:8778]	protein_coding	yes
ENSG00000148053	0.867695	3.30719	0.0997909	1.11767	0.286708	2.1868	0.0468234	2.18952	0.453046	-0.244556	0.375363	-1.83585	0.000108693	0.0143188	0.188098	-2.23807	NTRK2	neurotrophic tyrosine kinase, receptor, type 2 [Source:HGNC Symbol;Acc:HGNC:8032]	protein_coding	yes
ENSG00000139973	1.22255	3.30701	0.0118014	-0.190489	0.233206	1.72792	0.500535	3.4975	0.628337	-0.279534	0.24369	-1.3795	0.000108693	-0.0929819	0.100658	-1.3886	SYT16	synaptotagmin XVI [Source:HGNC Symbol;Acc:HGNC:23142]	protein_coding	no
ENSG00000105737	1.28652	3.29776	0.0455126	0.573181	0.285581	1.8546	0.258209	2.72458	0.147062	-0.0851619	0.44706	-1.48283	0.000108693	0.0202671	0.220495	-2.01635	GRIK5	glutamate receptor, ionotropic, kainate 5 [Source:HGNC Symbol;Acc:HGNC:4583]	protein_coding	no
ENSG00000106809	0.728044	3.28676	1.76107	5.43547	0.0412309	0.735748	0.0308831	-2.14871	0.245286	0.125991	1.2244	2.27725	0.977598	0.23128	2.24957	-7.98648	OGN	osteoglycin [Source:HGNC Symbol;Acc:HGNC:8126]	protein_coding	no
ENSG00000171509	1.3522	3.26607	0.085101	0.763381	0.282386	1.67823	0.270455	2.50268	1.12243	-0.375627	0.00260433	0.0589064	0.162042	-0.143573	0.327611	-2.35122	RXFP1	relaxin/insulin-like family peptide receptor 1 [Source:HGNC Symbol;Acc:HGNC:19718]	protein_coding	no
ENSG00000198959	4.31994	3.26039	0.579562	0.971858	0.6252	1.14401	1.72254	2.28853	0.0807836	-0.0275337	0.321268	-0.66903	0.000108693	-0.0501334	2.27036	-3.08823	TGM2	transglutaminase 2 [Source:HGNC Symbol;Acc:HGNC:11778]	protein_coding	yes
ENSG00000187546	1.98445	3.26001	1.11266	2.5202	0.133445	0.896562	2.386e-05	0.739808	0.282672	-0.103906	0.148915	0.68057	0.000108693	0.0181056	2.03768	-4.88365	AGMO	alkylglycerol monooxygenase [Source:HGNC Symbol;Acc:HGNC:33784]	protein_coding	no
ENSG00000229108	1.54938	3.24619	1.12255	2.87996	0.269537	1.49299	2.386e-05	0.366232	1.01731	-0.280299	0.191922	0.885767	0.000108693	-0.00413577	1.53332	-4.63316	MEOX2-AS1	MEOX2 antisense RNA 1 (head to head) [Source:HGNC Symbol;Acc:HGNC:50672]	lincRNA	no
ENSG00000259134	1.01143	3.2392	0.197421	1.40039	0.48502	2.48433	0.0402897	1.83882	0.153609	-0.108032	0.035244	-0.562218	0.75024	-0.237632	0.221361	-2.15526	LINC00924	long intergenic non-protein coding RNA 924 [Source:HGNC Symbol;Acc:HGNC:27081]	lincRNA	no
ENSG00000254810	1.52979	3.23633	0.929542	2.65254	0.150687	1.12169	2.386e-05	0.583783	1.39552	0.314225	0.152695	0.74218	0.000108693	0.0610716	1.67946	-4.76718	RP11-672A2.4		lincRNA	no
ENSG00000204018	1.48268	3.234	1.23477	3.16952	0.00438563	0.0817971	2.386e-05	0.064482	0.00255372	0.0015812	0.00243213	0.0317668	1.41775	0.215439	2.59074	-6.32172	NA	NA	protein_coding	no
ENSG00000138670	1.91231	3.23347	0.0777182	0.63284	0.228575	1.2847	0.493597	2.60063	2.75087	-0.537583	0.219952	-0.975975	0.000108693	-0.0134522	0.542292	-2.58162	RASGEF1B	RasGEF domain family, member 1B [Source:HGNC Symbol;Acc:HGNC:24881]	protein_coding	no
ENSG00000150471	0.73534	3.22527	0.430366	2.58807	1.2025	4.93095	2.386e-05	0.637198	0.174737	0.118284	0.0450534	0.65269	1.34969	-0.284671	0.0440001	-0.882383	ADGRL3	adhesion G protein-coupled receptor L3 [Source:HGNC Symbol;Acc:HGNC:20974]	protein_coding	no
ENSG00000103175	1.37179	3.19005	0.0110138	-0.169193	0.777312	3.04214	0.519673	3.35924	0.328732	0.154429	0.817846	-1.94311	0.0310116	-0.107913	0.00143192	0.0212861	WFDC1	WAP four-disulfide core domain 1 [Source:HGNC Symbol;Acc:HGNC:15466]	protein_coding	no
ENSG00000149506	1.26316	3.18064	0.2949	1.62539	0.31575	1.80419	0.0224908	1.55525	0.0675296	-0.0452347	0.156877	-0.969998	0.000108693	-0.0337904	0.553465	-3.00183	ZP1	zona pellucida glycoprotein 1 (sperm receptor) [Source:HGNC Symbol;Acc:HGNC:13187]	protein_coding	no
ENSG00000128645	1.73867	3.17808	0.523752	1.69764	1.00848	2.68586	0.0701089	1.48044	0.699217	-0.221765	0.141963	0.775752	1.57625	-0.218024	0.453175	-2.18986	HOXD1	homeobox D1 [Source:HGNC Symbol;Acc:HGNC:5132]	protein_coding	no
ENSG00000204397	1.35245	3.13828	1.3614	3.11334	0.51509	2.10547	2.386e-05	0.0249396	0.0484004	0.0310065	0.705618	1.6305	0.000108693	-0.0861044	1.2519	-4.14615	CARD16	caspase recruitment domain family, member 16 [Source:HGNC Symbol;Acc:HGNC:33701]	protein_coding	no
ENSG00000183801	1.44572	3.12713	1.88342	3.69454	0.262815	1.45653	2.386e-05	-0.567411	0.0913423	0.0435086	1.29452	1.71102	0.000108693	0.0197666	2.18761	-5.36513	OLFML1	olfactomedin-like 1 [Source:HGNC Symbol;Acc:HGNC:24473]	protein_coding	no
ENSG00000174944	1.28408	3.1236	0.0349029	0.415871	0.860119	3.05036	0.334046	2.70772	0.149146	-0.0938992	0.222874	-1.19805	1.44602	-0.273298	0.0250611	-0.489102	P2RY14	purinergic receptor P2Y, G-protein coupled, 14 [Source:HGNC Symbol;Acc:HGNC:16442]	protein_coding	no
ENSG00000082684	1.06989	3.10021	0.139019	1.22937	0.273508	1.87278	0.0431218	1.87084	0.276653	0.138403	0.00436287	-0.108405	0.000108693	0.0683158	0.317399	-2.4568	SEMA5B	sema domain, seven thrombospondin repeats (type 1 and type 1-like), transmembrane domain (TM) and short cytoplasmic domain, (semaphorin) 5B [Source:HGNC Symbol;Acc:HGNC:10737]	protein_coding	no
ENSG00000189056	0.695549	3.09379	1.40314	4.5709	0.222984	1.97491	2.386e-05	-1.47711	0.383312	-0.167384	0.665542	1.66382	0.163388	0.137006	1.3979	-5.68978	RELN	reelin [Source:HGNC Symbol;Acc:HGNC:9957]	protein_coding	no
ENSG00000179046	1.0053	3.08826	1.5402	3.81502	0.144767	1.24882	2.386e-05	-0.72676	0.451883	0.188992	0.288514	1.20149	0.000108693	0.0108916	1.66628	-5.65447	TRIML2	tripartite motif family-like 2 [Source:HGNC Symbol;Acc:HGNC:26378]	protein_coding	no
ENSG00000179256	1.62867	3.08193	0.483818	1.78073	0.577053	2.11101	0.0190405	1.3012	0.225052	-0.0959653	0.00100899	-0.0145207	0.000108693	-0.0353143	0.703604	-2.75165	SMCO3	single-pass membrane protein with coiled-coil domains 3 [Source:HGNC Symbol;Acc:HGNC:34401]	protein_coding	no
ENSG00000186493	1.03472	3.06112	0.0468601	0.546424	0.773809	3.0758	0.203352	2.51469	0.0101191	-0.00962385	0.588199	-2.02087	1.2154	-0.271819	0.0259251	-0.531742	C5orf38	chromosome 5 open reading frame 38 [Source:HGNC Symbol;Acc:HGNC:24226]	protein_coding	no
ENSG00000170369	1.41398	3.05757	0.0531733	0.532636	0.141096	1.09787	0.334046	2.52493	0.423777	-0.190854	0.00100899	-0.0174756	0.000108693	-0.102119	0.391306	-2.49233	CST2	cystatin SA [Source:HGNC Symbol;Acc:HGNC:2474]	protein_coding	no
ENSG00000269113	1.08045	3.05304	1.55208	3.90776	0.0122696	-0.229202	2.386e-05	-0.854722	0.491126	0.183384	0.0386055	0.451308	1.62001	0.260188	2.62674	-7.19001	TRABD2B	TraB domain containing 2B [Source:HGNC Symbol;Acc:HGNC:44200]	lincRNA	no
ENSG00000124249	1.00641	3.04195	0.809647	2.95268	0.140848	1.26776	2.386e-05	0.0892655	0.0297149	0.0215218	0.162833	0.973783	0.0333014	0.113155	1.22221	-4.72687	KCNK15	potassium channel, two pore domain subfamily K, member 15 [Source:HGNC Symbol;Acc:HGNC:13814]	protein_coding	no
ENSG00000169507	1.27046	3.02557	0.0457843	0.49902	0.89208	3.00438	0.295963	2.52655	0.367731	-0.168892	0.345505	-1.33571	0.103369	-0.121076	0.0305179	-0.520219	SLC38A11	solute carrier family 38, member 11 [Source:HGNC Symbol;Acc:HGNC:26836]	protein_coding	no
ENSG00000072952	1.83443	3.00962	0.362843	1.35621	0.482578	1.70448	0.151603	1.65342	0.110398	-0.0534622	0.0194858	-0.264136	0.000108693	-0.0236448	0.765716	-2.66136	MRVI1	murine retrovirus integration site 1 homolog [Source:HGNC Symbol;Acc:HGNC:7237]	protein_coding	no
ENSG00000248144	1.06989	3.00933	1.34106	3.39516	0.264278	1.63618	2.386e-05	-0.385834	0.181498	-0.0912511	0.748043	1.64646	0.000108693	-0.0102374	1.42013	-4.76831	ADH1C	alcohol dehydrogenase 1C (class I), gamma polypeptide [Source:HGNC Symbol;Acc:HGNC:251]	polymorphic_pseudogene	yes
ENSG00000137507	2.96138	3.00624	1.31532	1.91803	0.50536	1.27137	0.102884	1.08821	0.37583	0.10296	0.0905965	0.453225	0.000108693	0.0311813	2.24957	-3.65289	LRRC32	leucine rich repeat containing 32 [Source:HGNC Symbol;Acc:HGNC:4161]	protein_coding	no
ENSG00000269936	2.64433	3.00232	0.318849	1.02277	0.445097	1.31299	0.558096	1.97954	2.32383	0.332299	0.10469	-0.519484	0.000108693	-0.035917	1.15146	-2.7121	RP11-394O4.5		lincRNA	no
ENSG00000254101	1.25831	2.99261	0.273688	1.42209	0.0382952	0.482739	0.0464321	1.57052	0.0508239	0.0369521	0.192645	1.08123	0.000108693	-0.00736084	0.95232	-3.93195	RP11-30J20.1		lincRNA	no
ENSG00000104722	2.93481	2.98097	0.18275	0.739959	0.300462	1.02059	0.893324	2.24101	0.253932	-0.0794375	0.605007	-1.02528	0.000108693	-0.0340383	1.19498	-2.70033	NEFM	neurofilament, medium polypeptide [Source:HGNC Symbol;Acc:HGNC:7734]	protein_coding	no
ENSG00000260396	0.946619	2.97265	0.0619975	0.684071	0.286398	1.87811	0.130738	2.28858	0.876701	-0.34643	0.00183268	-0.038572	0.00673373	-0.119638	0.16154	-1.77861	NA	NA	lincRNA	no
ENSG00000149564	1.25084	2.97052	0.0256861	0.334522	0.463116	2.19209	0.295811	2.63599	0.362898	0.161308	0.453951	-1.47206	0.000108693	-0.0165138	0.0846227	-1.11295	ESAM	endothelial cell adhesion molecule [Source:HGNC Symbol;Acc:HGNC:17474]	protein_coding	no
ENSG00000187800	2.21477	2.96853	1.77703	2.69746	0.78346	1.92711	2.386e-05	0.271071	0.110398	0.045871	0.46564	1.00102	0.000108693	0.017895	1.83105	-3.73888	PEAR1	platelet endothelial aggregation receptor 1 [Source:HGNC Symbol;Acc:HGNC:33631]	protein_coding	no
ENSG00000241722	0.852083	2.96565	0.576043	2.47782	0.336589	2.08408	2.386e-05	0.487825	0.914525	-0.338256	0.0095389	0.2599	0.000108693	0.0120893	0.602245	-3.35939	RP11-255I10.1		pseudogene	no
ENSG00000146250	2.08267	2.94934	0.0624935	0.466016	0.167999	0.948899	0.647066	2.48332	0.246893	0.0906787	0.301697	-0.893606	0.000108693	0.0184105	0.681949	-2.46645	PRSS35	protease, serine, 35 [Source:HGNC Symbol;Acc:HGNC:21387]	protein_coding	no
ENSG00000259807	1.4758	2.94308	0.620703	1.94667	0.306354	1.48877	2.386e-05	0.996403	1.8483	-0.357741	0.0312811	0.332671	0.000108693	-0.0139335	1.09894	-3.40098	RP11-426C22.4		lincRNA	no
ENSG00000135312	1.23251	2.93807	0.0080856	-0.114625	0.486743	2.15878	0.519673	3.0527	0.246165	0.130702	0.595344	-1.77593	0.39273	-0.170705	0.0415559	-0.664662	HTR1B	5-hydroxytryptamine (serotonin) receptor 1B, G protein-coupled [Source:HGNC Symbol;Acc:HGNC:5287]	protein_coding	no
ENSG00000117600	2.78387	2.92917	0.76592	1.47532	0.314844	1.01782	0.28089	1.45385	0.0843939	0.0336239	0.0285025	-0.25973	0.0523709	-0.071337	1.802	-3.38667	PLPPR4	phospholipid phosphatase related 4 [Source:HGNC Symbol;Acc:HGNC:23496]	protein_coding	yes
ENSG00000198829	1.18904	2.91669	0.0937708	0.808473	0.0993554	0.942307	0.154223	2.10822	0.0683181	0.0483556	0.482743	-1.64611	0.000108693	-0.0288973	0.456593	-2.78286	SUCNR1	succinate receptor 1 [Source:HGNC Symbol;Acc:HGNC:4542]	protein_coding	no
ENSG00000123243	2.79829	2.91528	0.0256861	-0.201048	0.0887223	0.559637	1.65455	3.11633	0.0145831	-0.00736197	3.08975	-2.47901	0.000108693	-0.0164553	0.684422	-2.15459	ITIH5	inter-alpha-trypsin inhibitor heavy chain family, member 5 [Source:HGNC Symbol;Acc:HGNC:21449]	protein_coding	no
ENSG00000113361	2.52237	2.89647	0.0556039	0.369744	0.90036	1.97539	0.977626	2.52673	0.196462	-0.0722216	1.17547	-1.51985	0.189491	-0.0909583	0.251045	-1.29082	CDH6	cadherin 6, type 2, K-cadherin (fetal kidney) [Source:HGNC Symbol;Acc:HGNC:1765]	protein_coding	no
ENSG00000188394	0.972359	2.88624	0.153272	1.20192	0.171592	1.38984	0.0278083	1.68432	0.265494	0.150991	0.312509	-1.468	0.000108693	-0.0386592	0.370965	-2.69831	GPR21	G protein-coupled receptor 21 [Source:HGNC Symbol;Acc:HGNC:4476]	protein_coding	no
ENSG00000182492	2.50673	2.8826	1.0068	1.73877	0.37607	1.15714	0.0982076	1.14383	0.0527333	-0.0254235	0.0080864	-0.151738	0.000108693	0.0088076	1.6779	-3.46423	BGN	biglycan [Source:HGNC Symbol;Acc:HGNC:1044]	protein_coding	no
ENSG00000259787	2.13606	2.87989	0.451374	1.38615	0.979037	2.24481	0.156188	1.49374	6.07483	-0.644718	0.0337962	-0.284957	0.000108693	0.0226626	0.608965	-2.02122	NA	NA	sense_overlapping	no
ENSG00000160191	1.07781	2.87519	0.000515345	-0.0170077	0.82372	3.08757	0.359651	2.8922	0.450739	0.214129	1.10732	-2.52551	0.9658	-0.244625	0.0104847	0.229382	PDE9A	phosphodiesterase 9A [Source:HGNC Symbol;Acc:HGNC:8795]	protein_coding	yes
ENSG00000169418	0.518446	2.87149	1.72333	5.4277	0.0660448	1.03322	0.0769776	-2.55621	0.0358803	-0.03032	1.04009	2.52769	0.642973	0.234936	1.78595	-7.26597	NPR1	natriuretic peptide receptor 1 [Source:HGNC Symbol;Acc:HGNC:7943]	protein_coding	yes
ENSG00000145423	1.52332	2.86622	0.583399	1.66352	0.398559	1.56013	0.0240897	1.2027	0.248645	0.114688	0.733035	1.66862	0.975541	-0.197774	0.779598	-2.96961	SFRP2	secreted frizzled-related protein 2 [Source:HGNC Symbol;Acc:HGNC:10777]	protein_coding	no
ENSG00000248441	1.08352	2.85901	0.452946	1.88809	0.13335	1.08538	2.386e-05	0.970926	0.444825	-0.189337	0.14246	0.903894	0.000108693	-0.097885	0.782145	-3.66172	LINC01197	long intergenic non-protein coding RNA 1197 [Source:HGNC Symbol;Acc:HGNC:49597]	lincRNA	no
ENSG00000135480	3.0442	2.85503	1.79362	2.17476	0.614618	1.33557	2.386e-05	0.680274	0.597607	-0.125766	0.402394	0.758468	0.269851	0.0826789	2.70433	-3.69422	KRT7	keratin 7, type II [Source:HGNC Symbol;Acc:HGNC:6445]	protein_coding	no
ENSG00000196126	0.824878	2.8498	1.19759	3.63786	0.076123	-0.901134	2.386e-05	-0.788064	0.368332	-0.184607	0.0465219	0.609492	0.355571	0.180144	2.06976	-7.3888	HLA-DRB1	major histocompatibility complex, class II, DR beta 1 [Source:HGNC Symbol;Acc:HGNC:4948]	protein_coding	no
ENSG00000181374	0.946848	2.84688	1.32123	3.40436	0.290151	1.72342	2.386e-05	-0.557479	0.0266949	-0.0195472	1.05444	2.16195	0.000108693	-0.0118021	1.26474	-4.52781	CCL13	chemokine (C-C motif) ligand 13 [Source:HGNC Symbol;Acc:HGNC:10611]	protein_coding	no
ENSG00000127241	1.09625	2.84319	1.73615	3.85879	0.0263547	-0.370181	2.386e-05	-1.0156	0.115576	-0.0567034	0.127413	0.695752	2.27804	0.25695	3.12828	-7.07216	MASP1	mannan-binding lectin serine peptidase 1 (C4/C2 activating component of Ra-reactive factor) [Source:HGNC Symbol;Acc:HGNC:6901]	protein_coding	no
ENSG00000267405	0.932394	2.84279	0.162918	1.28043	0.119709	1.15645	0.00900432	1.56236	0.0747312	0.0551752	0.248707	-1.31177	0.000108693	-0.00692963	0.437897	-2.96676	CTC-296K1.4		lincRNA	no
ENSG00000166510	0.93321	2.83693	0.300737	1.59641	0.599562	2.55062	2.386e-05	1.24053	0.00126577	-0.00120551	0.0404148	0.56694	0.486019	-0.185337	0.212987	-1.88272	CCDC68	coiled-coil domain containing 68 [Source:HGNC Symbol;Acc:HGNC:24350]	protein_coding	no
ENSG00000224189	1.64084	2.83483	1.17667	2.31425	1.06843	2.50386	2.386e-05	0.520584	0.111052	0.0524229	0.282072	0.915612	0.977337	-0.165096	0.792856	-2.64522	HAGLR	HOXD antisense growth-associated long non-coding RNA [Source:HGNC Symbol;Acc:HGNC:43755]	antisense	no
ENSG00000152760	1.99435	2.83219	0.0214411	-0.189129	0.13047	0.795452	1.16505	3.02132	0.0072993	0.00478104	0.234275	-0.920015	1.84485	-0.23975	0.352266	-1.84761	TCTEX1D1	Tctex1 domain containing 1 [Source:HGNC Symbol;Acc:HGNC:26882]	protein_coding	no
ENSG00000196436	3.3717	2.82776	0.601563	-1.5334	0.0838549	-0.510362	3.44003	4.36116	1.85326	0.274955	0.152695	-0.568156	0.000108693	-0.0525549	0.431877	-1.80473	NPIPB15	nuclear pore complex interacting protein family, member B15 [Source:HGNC Symbol;Acc:HGNC:34409]	protein_coding	no
ENSG00000151025	0.73684	2.8265	1.39948	3.98162	0.185355	1.56613	2.386e-05	-1.15512	0.0908507	-0.05765	0.0258249	0.393773	0.000108693	0.0807268	1.3748	-5.24198	GPR158	G protein-coupled receptor 158 [Source:HGNC Symbol;Acc:HGNC:23689]	protein_coding	no
ENSG00000177675	0.896211	2.81265	0.0632468	0.695023	0.303592	1.91092	0.0982076	2.11763	0.0828361	0.0610224	0.39442	-1.64604	0.151174	-0.156401	0.133671	-1.59675	CD163L1	CD163 molecule-like 1 [Source:HGNC Symbol;Acc:HGNC:30375]	protein_coding	no
ENSG00000157766	1.67016	2.80342	0.147557	0.782765	0.555858	1.78564	0.355102	2.02065	0.353593	-0.132323	0.36435	-1.0915	0.0154369	-0.0844825	0.355856	-1.80054	ACAN	aggrecan [Source:HGNC Symbol;Acc:HGNC:319]	protein_coding	no
ENSG00000249669	2.12118	2.79636	0.173	0.803515	0.364838	1.28361	0.463976	1.99284	0.323446	0.10368	0.155834	-0.650033	5.67152e-05	1.75745e-05	0.743694	-2.31626	MIR143HG	MIR143 host gene [Source:HGNC Symbol;Acc:HGNC:42872]	lincRNA	no
ENSG00000184005	1.00415	2.79513	0.67241	2.41267	0.543915	2.36823	2.386e-05	0.382454	0.200074	-0.100472	0.0103429	0.230811	0.0253491	0.102588	0.583416	-2.83957	ST6GALNAC3	ST6 (alpha-N-acetyl-neuraminyl-2,3-beta-galactosyl-1,3)-N-acetylgalactosaminide alpha-2,6-sialyltransferase 3 [Source:HGNC Symbol;Acc:HGNC:19343]	protein_coding	yes
ENSG00000144821	1.67016	2.78708	1.55703	2.63453	0.512188	1.65198	2.386e-05	0.152559	0.718512	-0.193611	1.18081	1.63352	0.000108693	-0.0730379	1.61171	-3.76963	MYH15	myosin, heavy chain 15 [Source:HGNC Symbol;Acc:HGNC:31073]	protein_coding	no
ENSG00000229167	0.833549	2.78501	0.165251	1.28567	0.0932014	1.03083	0.00168741	1.49934	0.184909	-0.115679	0.140124	-1.04008	0.000108693	0.0154917	0.469013	-3.03985	RP11-73M7.1		antisense	no
ENSG00000115457	2.69584	2.78488	0.0501673	0.307987	0.583644	1.42528	1.19673	2.4769	0.164276	-0.0595727	0.877749	-1.23959	0.082527	-0.0758642	0.489953	-1.66759	IGFBP2	insulin-like growth factor binding protein 2, 36kDa [Source:HGNC Symbol;Acc:HGNC:5471]	protein_coding	no
ENSG00000002745	1.19698	2.78013	0.0141749	0.180654	0.219215	1.40614	0.35364	2.59947	0.051118	-0.0340131	0.795873	-1.8595	0.000108693	-0.0208746	0.165046	-1.55464	WNT16	wingless-type MMTV integration site family, member 16 [Source:HGNC Symbol;Acc:HGNC:16267]	protein_coding	no
ENSG00000186479	0.905788	2.75294	1.23018	3.32704	0.130208	1.1262	2.386e-05	-0.574097	0.362883	-0.166825	0.404679	1.3824	0.000108693	0.0997468	1.45107	-4.95378	RGS7BP	regulator of G-protein signaling 7 binding protein [Source:HGNC Symbol;Acc:HGNC:23271]	protein_coding	no
ENSG00000241644	1.23657	2.74806	0.73643	2.24874	0.0731403	0.692528	2.386e-05	0.499328	0.125581	0.0614555	0.00349938	-0.0629749	0.197582	0.11593	1.44418	-4.30427	INMT	indolethylamine N-methyltransferase [Source:HGNC Symbol;Acc:HGNC:6069]	protein_coding	yes
ENSG00000137752	1.17023	2.74779	1.98351	3.63302	0.359854	1.65414	2.386e-05	-0.885227	0.329464	-0.122472	1.17547	1.73484	0.000108693	-0.000607219	1.81773	-4.72668	CASP1	caspase 1, apoptosis-related cysteine peptidase [Source:HGNC Symbol;Acc:HGNC:1499]	protein_coding	no
ENSG00000164695	1.17023	2.73817	0.0241159	-0.286108	0.215131	1.38516	0.547318	3.02427	0.0364821	0.026932	0.210633	-1.1026	0.000108693	-0.0650421	0.0840748	-1.0669	CHMP4C	charged multivesicular body protein 4C [Source:HGNC Symbol;Acc:HGNC:30599]	protein_coding	no
ENSG00000260517	1.09815	2.71978	0.489774	1.8451	0.356838	1.7311	2.386e-05	0.874686	1.16552	-0.303217	0.024134	0.318862	0.000108693	-0.0129256	0.664231	-2.83378	RP11-426C22.5		lincRNA	no
ENSG00000006210	0.915551	2.71977	0.429043	2.0574	0.0853949	0.91694	2.386e-05	0.662372	1.0178	0.297416	0.00477126	-0.114251	0.697208	0.181868	0.896413	-3.86023	CX3CL1	chemokine (C-X3-C motif) ligand 1 [Source:HGNC Symbol;Acc:HGNC:10647]	protein_coding	no
ENSG00000253864	1.64814	2.71844	0.0826376	0.57516	0.242325	1.18225	0.395171	2.14328	0.667025	0.183813	0.150414	-0.699238	0.000108693	-0.0039361	0.49717	-2.11135	NA	NA	lincRNA	no
ENSG00000205978	2.90626	2.71783	2.10419	2.26686	1.27288	1.93369	2.386e-05	0.450967	1.61455	0.210662	0.497294	0.774757	0.000108693	-0.0312221	2.05423	-3.05099	NYNRIN	NYN domain and retroviral integrase containing [Source:HGNC Symbol;Acc:HGNC:20165]	protein_coding	no
ENSG00000257335	1.72498	2.71516	0.0587988	0.446918	0.389422	1.47788	0.490334	2.26824	0.915664	-0.233239	0.0659367	-0.49265	0.000108693	-0.0558196	0.314278	-1.6842	MGAM	maltase-glucoamylase [Source:HGNC Symbol;Acc:HGNC:7043]	protein_coding	yes
ENSG00000109472	4.31994	2.71353	0.871211	1.07499	1.35302	1.4989	1.20059	1.63854	0.103184	-0.0262238	0.328448	-0.520353	0.000108693	-0.0114196	1.95753	-2.28962	CPE	carboxypeptidase E [Source:HGNC Symbol;Acc:HGNC:2303]	protein_coding	no
ENSG00000164220	3.35853	2.69499	1.14768	1.51489	0.598957	1.16264	0.278804	1.1801	0.636823	0.114581	0.148915	0.447015	0.000108693	0.00913523	2.32899	-3.04724	F2RL2	coagulation factor II (thrombin) receptor-like 2 [Source:HGNC Symbol;Acc:HGNC:3539]	protein_coding	no
ENSG00000145936	0.528489	2.6797	0.0316249	0.551485	0.0593815	0.966996	0.0165822	2.12822	0.363894	-0.220875	0.257119	-1.57937	0.000108693	0.0734052	0.154124	-2.26419	KCNMB1	potassium channel subfamily M regulatory beta subunit 1 [Source:HGNC Symbol;Acc:HGNC:6285]	protein_coding	no
ENSG00000104725	1.6768	2.67759	0.496624	1.52191	0.550348	1.73647	0.0294305	1.15568	0.0308599	0.0163964	0.0467465	-0.407867	0.000108693	-0.0454258	0.728576	-2.46303	NA	NA	processed_transcript	no
ENSG00000116711	1.56045	2.67293	0.966395	2.23193	0.0644794	0.544622	2.386e-05	0.441002	0.393011	0.128175	0.0159402	0.218403	0.182907	0.105277	1.87383	-4.36024	PLA2G4A	phospholipase A2, group IVA (cytosolic, calcium-dependent) [Source:HGNC Symbol;Acc:HGNC:9035]	protein_coding	yes
ENSG00000133169	0.757356	2.66929	0.33841	1.88976	0.0168492	0.302887	2.386e-05	0.779535	0.30085	-0.155655	0.00100899	-0.0193118	0.000108693	0.0945882	0.88919	-4.25616	BEX1	brain expressed, X-linked 1 [Source:HGNC Symbol;Acc:HGNC:1036]	protein_coding	no
ENSG00000236499	0.946619	2.66656	0.283378	1.49752	0.0816897	0.824412	2.386e-05	1.16903	0.719285	-0.273742	0.00243213	0.0394317	0.000108693	-0.0238556	0.711597	-3.33967	LINC00896	long intergenic non-protein coding RNA 896 [Source:HGNC Symbol;Acc:HGNC:26519]	protein_coding	no
ENSG00000106714	1.27532	2.66149	0.929289	2.45948	0.0284255	0.339191	2.386e-05	0.202013	0.559163	-0.181013	0.966717	1.69025	0.146245	0.112856	1.84107	-4.78178	CNTNAP3	contactin associated protein-like 3 [Source:HGNC Symbol;Acc:HGNC:13834]	protein_coding	no
ENSG00000138735	3.28503	2.65966	1.52028	1.6928	1.01269	1.50792	0.141528	0.96687	0.422936	-0.0921889	0.000920174	-0.00636505	0.000108693	0.00252456	2.04953	-2.84454	PDE5A	phosphodiesterase 5A, cGMP-specific [Source:HGNC Symbol;Acc:HGNC:8784]	protein_coding	yes
ENSG00000165124	1.15171	2.65042	2.55967	4.08536	0.615655	2.1409	0.0499369	-1.43494	0.20107	-0.0892335	1.03934	1.72038	0.000108693	0.0204135	1.802	-4.59487	SVEP1	sushi, von Willebrand factor type A, EGF and pentraxin domain containing 1 [Source:HGNC Symbol;Acc:HGNC:15985]	protein_coding	no
ENSG00000187513	0.999767	2.64098	0.0248019	-0.305474	0.448728	2.10145	0.460197	2.94646	0.0777645	0.0541618	0.0923006	-0.820367	0.31239	-0.167152	0.011182	-0.234062	GJA4	gap junction protein, alpha 4, 37kDa [Source:HGNC Symbol;Acc:HGNC:4278]	protein_coding	no
ENSG00000137463	1.99994	2.63911	0.855964	1.78532	0.641821	1.67127	2.386e-05	0.853789	0.648712	-0.150018	0.0783234	-0.426565	0.000108693	0.027989	1.21369	-2.75316	MGARP	mitochondria-localized glutamic acid-rich protein [Source:HGNC Symbol;Acc:HGNC:29969]	protein_coding	no
ENSG00000169783	1.41249	2.63454	0.340823	1.39995	0.323051	1.43531	0.0233686	1.23459	1.2823	0.295865	0.0905192	-0.597061	0.000108693	-0.0205908	0.641285	-2.59918	LINGO1	leucine rich repeat and Ig domain containing 1 [Source:HGNC Symbol;Acc:HGNC:21205]	protein_coding	no
ENSG00000182253	2.95272	2.63424	0.405021	0.964943	0.696478	1.37102	0.597015	1.6693	0.209543	0.0602035	1.52722	-1.34515	0.000108693	-0.00595241	1.13981	-2.22816	SYNM	synemin, intermediate filament protein [Source:HGNC Symbol;Acc:HGNC:24466]	protein_coding	no
ENSG00000265489	0.885234	2.63137	0.0251113	0.307245	0.23788	1.56806	0.190787	2.32412	0.236807	-0.13665	0.501241	-1.74056	0.000108693	-0.0684664	0.118476	-1.37055	RP11-1090M7.1		antisense	no
ENSG00000170421	2.13314	2.62354	1.77152	2.48815	0.589464	1.51429	2.386e-05	0.135392	0.307961	-0.0876562	0.560061	0.941191	0.000108693	0.0559208	2.04598	-3.5974	KRT8	keratin 8, type II [Source:HGNC Symbol;Acc:HGNC:6446]	protein_coding	no
ENSG00000197674	1.44103	2.6217	0.0447802	0.406947	0.00186046	0.0316978	0.367362	2.21476	1.0416	-0.286388	0.216735	-0.955546	0.000108693	0.0866693	0.767562	-2.99695	OR51C1P	olfactory receptor, family 51, subfamily C, member 1 pseudogene [Source:HGNC Symbol;Acc:HGNC:15191]	protein_coding	no
ENSG00000144218	1.71657	2.61861	0.665763	1.67756	0.154374	0.856766	0.00129937	0.941047	0.133096	0.0550354	0.00349938	-0.0513388	0.000108693	0.0525789	1.42818	-3.4394	AFF3	AF4/FMR2 family, member 3 [Source:HGNC Symbol;Acc:HGNC:6473]	protein_coding	no
ENSG00000160838	1.07224	2.61543	1.45317	3.05237	0.740718	2.42783	2.386e-05	-0.436935	0.533652	0.168457	0.414541	1.10467	0.000108693	-0.0307785	0.963001	-3.23997	LRRC71	leucine rich repeat containing 71 [Source:HGNC Symbol;Acc:HGNC:26556]	protein_coding	no
ENSG00000154258	0.804178	2.61317	1.88947	4.10508	0.20667	1.44563	0.0165822	-1.49191	0.0908803	0.0567118	1.09091	2.11611	0.000108693	0.0845218	1.66545	-5.27262	ABCA9	ATP-binding cassette, sub-family A (ABC1), member 9 [Source:HGNC Symbol;Acc:HGNC:39]	protein_coding	no
ENSG00000229847	1.09649	2.60769	1.86458	3.51932	0.00852125	0.138954	2.386e-05	-0.911638	0.473944	-0.155027	0.847454	1.45885	0.000108693	0.0625527	2.59074	-5.98805	EMX2OS	EMX2 opposite strand/antisense RNA [Source:HGNC Symbol;Acc:HGNC:18511]	antisense	no
ENSG00000082175	1.2845	2.60687	0.101743	0.720223	0.0446644	0.472354	0.19041	1.88665	0.378573	0.158811	0.0080864	-0.202004	0.0950261	-0.114056	0.645298	-2.85474	PGR	progesterone receptor [Source:HGNC Symbol;Acc:HGNC:8910]	protein_coding	no
ENSG00000128268	1.01718	2.59642	0.325242	1.50711	0.718558	2.49085	2.386e-05	1.08931	0.395346	0.167116	0.0080864	0.198401	0.0510093	-0.107134	0.205469	-1.61268	MGAT3	mannosyl (beta-1,4-)-glycoprotein beta-1,4-N-acetylglucosaminyltransferase [Source:HGNC Symbol;Acc:HGNC:7046]	protein_coding	yes
ENSG00000117114	2.47863	2.5769	2.74024	2.79528	0.435578	1.13516	2.386e-05	-0.218376	0.00740281	0.00338403	0.467596	0.865653	0.000108693	0.0425916	3.19659	-4.23703	ADGRL2	adhesion G protein-coupled receptor L2 [Source:HGNC Symbol;Acc:HGNC:18582]	protein_coding	no
ENSG00000183807	1.60355	2.5704	0.75173	1.81625	0.0165256	-0.19183	2.386e-05	0.754147	0.246893	-0.0912686	0.278771	0.854415	0.000108693	0.00587487	1.94731	-4.57848	FAM162B	family with sequence similarity 162, member B [Source:HGNC Symbol;Acc:HGNC:21549]	protein_coding	no
ENSG00000258903	0.776693	2.5577	0.0264516	0.35556	0.0912296	0.993539	0.122835	2.20215	0.493251	-0.239326	0.24202	-1.36585	0.000108693	-0.0191313	0.182243	-1.91973	RP11-355I22.2		lincRNA	no
ENSG00000207146	1.33343	2.54988	0.0765657	0.584143	0.0902851	0.734386	0.245333	1.96574	0.0977287	0.0544787	0.174197	-0.886546	0.000108693	0.00785577	0.500968	-2.39964	Y_RNA	Y RNA [Source:RFAM;Acc:RF00019]	misc_RNA	no
ENSG00000128652	1.45943	2.54858	1.40618	2.41974	1.19153	2.55453	2.386e-05	0.128834	0.274917	-0.0949513	0.212352	0.731324	0.566934	-0.122988	0.782489	-2.41378	HOXD3	homeobox D3 [Source:HGNC Symbol;Acc:HGNC:5137]	protein_coding	no
ENSG00000198286	0.936104	2.54775	1.60225	3.47015	0.2845	1.55091	2.386e-05	-0.922402	0.525556	0.181045	0.344576	1.12206	0.125512	0.115941	1.51268	-4.46699	CARD11	caspase recruitment domain family, member 11 [Source:HGNC Symbol;Acc:HGNC:16393]	protein_coding	no
ENSG00000112175	1.06195	2.54709	0.376266	1.60456	0.015108	-0.230096	2.386e-05	0.942539	0.109836	-0.0664619	0.0788302	-0.688949	0.000108693	0.0936784	1.29922	-4.38175	BMP5	bone morphogenetic protein 5 [Source:HGNC Symbol;Acc:HGNC:1072]	protein_coding	no
ENSG00000134533	2.55994	2.53616	0.573652	1.20009	1.44037	2.19986	0.268394	1.33607	0.547598	-0.114719	0.184771	0.516197	0.566934	-0.0909112	0.574856	-1.53639	RERG	RAS-like, estrogen-regulated, growth inhibitor [Source:HGNC Symbol;Acc:HGNC:15980]	protein_coding	no
ENSG00000146197	2.93481	2.53454	1.03964	1.39624	0.390916	0.931866	0.242398	1.1383	0.177226	-0.0542165	0.0163284	0.165059	0.000108693	-0.0184465	1.97178	-2.99891	SCUBE3	signal peptide, CUB domain, EGF-like 3 [Source:HGNC Symbol;Acc:HGNC:13655]	protein_coding	no
ENSG00000179059	0.644298	2.52957	0.763867	2.67823	0.490173	2.41557	2.386e-05	-0.148664	0.136715	0.0877781	0.101935	0.869226	0.0148115	-0.113828	0.434074	-2.79223	ZFP42	ZFP42 zinc finger protein [Source:HGNC Symbol;Acc:HGNC:30949]	protein_coding	no
ENSG00000250620	1.42715	2.52762	0.0410925	0.362262	0.283623	1.29033	0.387284	2.16536	0.094943	-0.0523108	0.0508352	-0.509501	0.000108693	-0.0793881	0.242768	-1.59955	RP11-91J3.3		lincRNA	no
ENSG00000169306	0.772943	2.52717	0.196638	1.3816	0.0500379	0.656616	2.386e-05	1.14557	0.0979962	-0.0718653	0.024134	-0.441589	0.000108693	0.0334136	0.530381	-3.25216	IL1RAPL1	interleukin 1 receptor accessory protein-like 1 [Source:HGNC Symbol;Acc:HGNC:5996]	protein_coding	no
ENSG00000163364	1.54859	2.52688	1.10653	2.0855	0.506664	1.55484	2.386e-05	0.441379	0.0957631	-0.0434075	0.106594	0.576387	0.116759	-0.0909725	1.16745	-3.05754	LINC01116	long intergenic non-protein coding RNA 1116 [Source:HGNC Symbol;Acc:HGNC:49259]	lincRNA	no
ENSG00000204169	0.877983	2.52408	0.0823267	0.706986	0.598264	2.38715	0.0917752	1.8171	0.169456	0.100276	0.415974	1.51755	0.000108693	-0.0668158	0.0601414	-0.843918	NA	NA	protein_coding	no
ENSG00000152580	1.04035	2.52135	2.33144	3.82056	0.40194	1.70113	0.0242538	-1.2992	0.0437879	-0.0246329	1.35561	1.92494	0.000108693	0.0539414	1.81471	-4.64077	IGSF10	immunoglobulin superfamily, member 10 [Source:HGNC Symbol;Acc:HGNC:26384]	protein_coding	no
ENSG00000112902	2.00321	2.50505	1.52359	2.19387	0.980684	1.92903	2.386e-05	0.311183	0.252338	-0.0790301	0.0406107	0.319506	0.000108693	8.88609e-05	1.33556	-2.7699	SEMA5A	sema domain, seven thrombospondin repeats (type 1 and type 1-like), transmembrane domain (TM) and short cytoplasmic domain, (semaphorin) 5A [Source:HGNC Symbol;Acc:HGNC:10736]	protein_coding	no
ENSG00000166482	2.35856	2.50484	2.41681	2.57497	0.740718	1.5097	2.386e-05	-0.0701265	0.0222282	-0.00961351	0.971188	1.1865	0.000108693	0.0453957	2.32756	-3.57012	MFAP4	microfibrillar-associated protein 4 [Source:HGNC Symbol;Acc:HGNC:7035]	protein_coding	no
ENSG00000019991	1.80678	2.49762	0.487131	1.28558	0.112592	0.657985	0.0938887	1.21204	0.0117365	0.00637458	0.024134	0.26269	0.000108693	-0.0320427	1.31217	-3.12521	HGF	hepatocyte growth factor (hepapoietin A; scatter factor) [Source:HGNC Symbol;Acc:HGNC:4893]	protein_coding	no
ENSG00000259796	0.712452	2.49457	0.0976504	-1.03394	0.120742	1.23005	0.493232	3.52851	1.0431	-0.407345	0.342757	-1.63291	0.000108693	-0.104835	0.00965805	-0.230583	NA	NA	sense_overlapping	no
ENSG00000112499	0.910449	2.49367	0.431488	1.85656	0.0870629	0.847665	2.386e-05	0.63711	0.165459	0.0881068	0.0178759	-0.30116	0.266586	0.143579	0.869513	-3.50256	SLC22A2	solute carrier family 22 (organic cation transporter), member 2 [Source:HGNC Symbol;Acc:HGNC:10966]	protein_coding	yes
ENSG00000230390	0.911266	2.48957	0.803878	2.41833	0.339179	1.70101	2.386e-05	0.0712395	0.03693	-0.0225791	0.0790126	0.598099	0.000108693	0.0319816	0.845669	-3.2069	LINC01048	long intergenic non-protein coding RNA 1048 [Source:HGNC Symbol;Acc:HGNC:49042]	lincRNA	no
ENSG00000186462	1.85068	2.48062	1.23039	2.0857	0.00260397	-0.0310307	2.386e-05	0.394923	0.096599	0.0407723	0.195673	0.685774	0.000108693	0.0147224	2.55133	-4.59735	NAP1L2	nucleosome assembly protein 1-like 2 [Source:HGNC Symbol;Acc:HGNC:7638]	protein_coding	no
ENSG00000171246	1.52529	2.47795	0.335257	-1.44994	0.403719	1.56947	1.64051	3.92788	0.343153	-0.137671	0.982879	-1.7953	0.83176	-0.178859	0.0401252	0.541457	NPTX1	neuronal pentraxin I [Source:HGNC Symbol;Acc:HGNC:7952]	protein_coding	no
ENSG00000106688	3.42246	2.47768	2.52342	2.00275	1.36503	1.60026	2.386e-05	0.474931	0.0665726	-0.0189919	0.150351	0.402619	0.000108693	0.0132439	2.74485	-2.88017	SLC1A1	solute carrier family 1 (neuronal/epithelial high affinity glutamate transporter, system Xag), member 1 [Source:HGNC Symbol;Acc:HGNC:10939]	protein_coding	yes
ENSG00000261327	0.861573	2.47768	0.666135	2.20389	0.12144	1.00164	2.386e-05	0.273795	0.0745539	0.045761	0.0481409	0.527799	0.000108693	0.0269651	0.962893	-3.67993	RP11-863P13.3		lincRNA	no
ENSG00000133110	1.99203	2.47525	0.987539	1.69265	0.313706	1.0382	2.386e-05	0.7826	0.00369953	-0.00199969	0.00376378	0.0648182	0.000108693	0.0185909	1.43624	-3.1297	POSTN	periostin, osteoblast specific factor [Source:HGNC Symbol;Acc:HGNC:16953]	protein_coding	no
ENSG00000105668	0.835996	2.46826	0.133206	1.00099	0.125687	1.06797	0.0174492	1.46727	0.174816	0.103066	0.0605862	0.658771	0.000108693	-0.0781824	0.354424	-2.40128	UPK1A	uroplakin 1A [Source:HGNC Symbol;Acc:HGNC:12577]	protein_coding	no
ENSG00000236304	1.56336	2.46528	1.00092	2.09344	0.346701	1.29996	2.386e-05	0.371842	3.81027	0.450101	0.0724596	0.427448	0.047999	0.0746986	1.41766	-3.25875	AP001189.4		antisense	no
ENSG00000105639	1.67967	2.46032	1.05576	2.00639	0.351249	1.23889	2.386e-05	0.453936	0.208005	-0.0672753	0.00566521	0.100758	0.000108693	0.0423311	1.55363	-3.22782	JAK3	Janus kinase 3 [Source:HGNC Symbol;Acc:HGNC:6193]	protein_coding	yes
ENSG00000261208	0.717852	2.46024	0.570197	2.1519	0.122557	1.0847	2.386e-05	0.30834	0.916093	0.327559	0.0643041	0.707717	0.000108693	-0.0214541	0.733377	-3.52744	RP11-452D12.1		pseudogene	no
ENSG00000215808	0.865108	2.4563	0.909119	2.66426	0.028728	0.384517	2.386e-05	-0.207954	0.0377869	-0.0230645	0.160228	0.822635	0.269395	0.133314	1.57226	-4.73604	LINC01139	long intergenic non-protein coding RNA 1139 [Source:HGNC Symbol;Acc:HGNC:27924]	lincRNA	no
ENSG00000266010	1.18904	2.43611	1.12447	2.43921	0.184231	1.05415	2.386e-05	-0.00309813	1.53211	-0.306826	0.193789	0.74394	0.000108693	0.0546866	1.50466	-3.82117	GATA6-AS1	GATA6 antisense RNA 1 (head to head) [Source:HGNC Symbol;Acc:HGNC:48840]	lincRNA	no
ENSG00000225166	0.819699	2.43522	0.922413	2.685	0.539632	2.23954	2.386e-05	-0.249777	0.037976	-0.0243346	0.106594	0.716837	0.000108693	0.0732695	0.64765	-2.88068	AC012462.2		lincRNA	no
ENSG00000179082	0.769543	2.42658	0.559602	2.16748	0.162705	1.25669	2.386e-05	0.259096	0.227343	-0.118153	0.0477256	0.54139	0.000108693	0.0332577	0.740465	-3.33738	C9orf106	chromosome 9 open reading frame 106 [Source:HGNC Symbol;Acc:HGNC:31370]	processed_transcript	no
ENSG00000163431	2.65883	2.42398	0.291736	0.775664	0.588943	1.22389	0.628373	1.64832	0.237287	-0.0671338	0.176222	-0.543015	0.000108693	-0.0383268	0.936998	-1.97575	LMOD1	leiomodin 1 (smooth muscle) [Source:HGNC Symbol;Acc:HGNC:6647]	protein_coding	no
ENSG00000249102	0.896624	2.41945	0.0418633	0.450447	0.0740454	0.749108	0.138827	1.969	0.130987	0.0799631	0.0152271	0.293629	0.000108693	0.00446783	0.293174	-2.12079	CTD-2066L21.1		lincRNA	no
ENSG00000108231	1.00741	2.41775	0.0259496	0.28461	0.0171878	-0.246609	0.229745	2.13314	0.0937867	-0.0611984	0.52627	-1.62696	0.000108693	-0.0252064	0.593051	-2.94897	LGI1	leucine-rich, glioma inactivated 1 [Source:HGNC Symbol;Acc:HGNC:6572]	protein_coding	no
ENSG00000133800	0.652655	2.416	0.174046	1.28068	0.036764	0.535053	2.386e-05	1.13532	0.0376647	0.0312802	0.0180827	-0.380111	0.000108693	-0.00707622	0.48115	-3.16164	LYVE1	lymphatic vessel endothelial hyaluronan receptor 1 [Source:HGNC Symbol;Acc:HGNC:14687]	protein_coding	no
ENSG00000078081	1.10397	2.41501	1.17876	2.52619	0.216416	1.16617	2.386e-05	-0.11118	0.571615	-0.185825	0.929091	1.66443	0.000108693	0.0543951	1.38524	-3.77504	LAMP3	lysosomal-associated membrane protein 3 [Source:HGNC Symbol;Acc:HGNC:14582]	protein_coding	no
ENSG00000130487	0.532399	2.40725	1.11381	3.58346	0.286398	1.9835	2.386e-05	-1.1762	2.2773	-0.562961	0.132884	0.89724	0.298385	0.161167	0.874879	-4.00721	KLHDC7B	kelch domain containing 7B [Source:HGNC Symbol;Acc:HGNC:25145]	protein_coding	no
ENSG00000129467	1.78341	2.40271	1.11266	1.89591	0.541284	1.44414	2.386e-05	0.506798	0.235906	0.0770027	0.469692	0.932332	0.0758213	-0.0748834	1.32012	-2.85449	ADCY4	adenylate cyclase 4 [Source:HGNC Symbol;Acc:HGNC:235]	protein_coding	yes
ENSG00000079257	0.992823	2.3932	1.91591	3.45829	0.0269567	0.32522	2.386e-05	-1.06509	0.0413619	0.0237215	0.534042	1.28022	0.149983	0.111699	2.33273	-5.52627	LXN	latexin [Source:HGNC Symbol;Acc:HGNC:13347]	protein_coding	no
ENSG00000260432	0.932971	2.39302	0.0893443	0.723351	0.000680038	-0.0121804	0.076473	1.66967	1.24579	0.355303	0.0578524	-0.608947	0.000108693	0.0957085	0.67112	-3.12855	NA	NA	lincRNA	no
ENSG00000145703	1.87928	2.37922	0.563437	1.34968	0.367914	1.16377	0.04826	1.02955	0.735212	0.163518	0.0383568	0.309833	0.000108693	-0.00286545	1.0887	-2.56513	IQGAP2	IQ motif containing GTPase activating protein 2 [Source:HGNC Symbol;Acc:HGNC:6111]	protein_coding	no
ENSG00000132170	0.927264	2.37165	2.06305	3.75655	0.0801246	0.727063	0.0360858	-1.3849	0.662323	0.181258	0.230843	0.813955	0.98453	0.171054	2.34188	-5.40113	PPARG	peroxisome proliferator-activated receptor gamma [Source:HGNC Symbol;Acc:HGNC:9236]	protein_coding	no
ENSG00000164099	1.34781	2.36695	1.52741	2.59837	0.161915	0.89039	2.386e-05	-0.231425	0.0583334	-0.0287781	0.196594	0.75282	0.000108693	0.0708764	1.88256	-4.07493	PRSS12	protease, serine, 12 (neurotrypsin, motopsin) [Source:HGNC Symbol;Acc:HGNC:9477]	protein_coding	no
ENSG00000225649	1.20404	2.36197	0.171547	-0.979933	0.171987	1.04051	1.12726	3.34191	0.0167045	0.0118813	0.0080864	-0.197938	1.28679	-0.226784	0.0201678	-0.341535	AC064875.2		processed_transcript	no
ENSG00000224769	0.983688	2.35709	0.362581	1.49165	0.425987	1.75972	2.386e-05	0.865443	2.33214	0.440138	0.0645766	0.545184	0.000108693	0.0482529	0.406704	-2.08902	MUC20P1	mucin 20, cell surface associated pseudogene 1 [Source:HGNC Symbol;Acc:HGNC:51921]	pseudogene	no
ENSG00000237070	0.722518	2.35605	0.335477	1.66462	0.226305	1.48277	2.386e-05	0.691433	0.46215	-0.208538	0.00567873	0.182734	0.000108693	-0.0492149	0.399713	-2.53789	AC005550.3		antisense	no
ENSG00000255400	0.896624	2.35465	0.0706094	0.594814	0.140668	1.03614	0.109048	1.75984	0.0032064	-0.00248709	0.0475543	-0.559019	0.000108693	-0.0864301	0.262035	-1.91333	RP13-631K18.5		lincRNA	no
ENSG00000077420	0.559212	2.34816	1.12813	3.53269	0.0518334	0.708982	2.386e-05	-1.18453	0.0646012	0.043168	0.145977	0.923291	0.451258	0.182618	1.38075	-5.17187	APBB1IP	amyloid beta (A4) precursor protein-binding, family B, member 1 interacting protein [Source:HGNC Symbol;Acc:HGNC:17379]	protein_coding	no
ENSG00000259091	0.920424	2.34757	1.31239	2.70414	0.377412	1.6111	2.386e-05	-0.35657	0.0322403	-0.019802	1.41938	2.12735	0.000108693	-0.0728543	1.06645	-3.44061	LINC00517	long intergenic non-protein coding RNA 517 [Source:HGNC Symbol;Acc:HGNC:19831]	antisense	no
ENSG00000223477	0.510606	2.34679	1.41601	3.98361	0.244413	1.80714	0.00899541	-1.63682	0.19786	-0.108037	0.420261	1.42154	0.00673373	0.106136	1.07894	-4.52325	NA	NA	lincRNA	no
ENSG00000183775	2.84517	2.34192	0.627102	1.10428	1.2791	1.75323	0.333789	1.23764	7.05607	-0.48671	0.0155933	-0.135138	0.000108693	0.023302	0.866392	-1.69296	KCTD16	potassium channel tetramerization domain containing 16 [Source:HGNC Symbol;Acc:HGNC:29244]	protein_coding	no
ENSG00000115604	0.630312	2.34004	1.22057	3.24812	0.609822	2.59155	2.386e-05	-0.908087	0.267964	-0.12136	0.805227	1.72206	0.000108693	0.0523766	0.646562	-2.9966	IL18R1	interleukin 18 receptor 1 [Source:HGNC Symbol;Acc:HGNC:5988]	protein_coding	no
ENSG00000185112	2.51085	2.33978	1.00475	1.43586	0.560411	1.17418	0.0791995	0.903919	7.23528	-0.556869	0.0319849	-0.243325	0.000108693	-0.0490786	1.56391	-2.60145	FAM43A	family with sequence similarity 43, member A [Source:HGNC Symbol;Acc:HGNC:26888]	protein_coding	no
ENSG00000113389	3.84502	2.32701	0.460597	0.699082	1.04935	1.18856	1.39051	1.62793	1.45413	-0.156638	0.00562914	-0.0646838	0.000108693	-0.00361945	1.4726	-1.83754	NPR3	natriuretic peptide receptor 3 [Source:HGNC Symbol;Acc:HGNC:7945]	protein_coding	no
ENSG00000170373	0.699418	2.32544	0.0523926	0.547851	0.0330791	-0.46081	0.0596824	1.77758	0.1293	0.0881218	0.248093	-1.31484	0.000108693	-0.0625052	0.552874	-3.3341	CST1	cystatin SN [Source:HGNC Symbol;Acc:HGNC:2473]	protein_coding	no
ENSG00000141448	1.46134	2.3242	0.838725	1.83485	0.23788	1.03719	2.386e-05	0.489352	2.92611	-0.419461	0.106048	0.547252	0.000108693	0.0646138	1.30469	-3.12186	GATA6	GATA binding protein 6 [Source:HGNC Symbol;Acc:HGNC:4174]	protein_coding	no
ENSG00000173376	0.587915	2.3141	2.28811	4.52593	0.192638	1.42743	0.156188	-2.21184	0.0826884	0.0505481	1.25446	2.21826	0.0135587	0.100954	1.72474	-5.4126	NDNF	neuron-derived neurotrophic factor [Source:HGNC Symbol;Acc:HGNC:26256]	protein_coding	no
ENSG00000170166	0.801995	2.30234	0.325208	1.44429	0.685121	2.39149	2.386e-05	0.858053	0.606121	-0.222446	0.00145371	-0.0245993	0.332688	-0.143132	0.154109	-1.35514	HOXD4	homeobox D4 [Source:HGNC Symbol;Acc:HGNC:5138]	protein_coding	no
ENSG00000088320	0.770322	2.29071	0.157182	1.15001	0.126267	1.08025	2.386e-05	1.14071	3.98383	0.717062	0.0645533	-0.599344	0.0950261	0.116052	0.364542	-2.36047	REM1	RAS (RAD and GEM)-like GTP-binding 1 [Source:HGNC Symbol;Acc:HGNC:15922]	protein_coding	no
ENSG00000154262	0.996479	2.28028	2.58248	3.72887	0.545169	1.846	0.085909	-1.44859	0.0200605	-0.0110826	1.33558	1.75168	0.000108693	0.0487864	1.77201	-4.16315	ABCA6	ATP-binding cassette, sub-family A (ABC1), member 6 [Source:HGNC Symbol;Acc:HGNC:36]	protein_coding	no
ENSG00000156453	1.65997	2.27436	0.0679057	0.416228	0.237841	0.969677	0.453487	1.85813	0.260465	-0.0909513	0.00252227	-0.0358487	0.000108693	-0.0511993	0.429249	-1.72091	PCDH1	protocadherin 1 [Source:HGNC Symbol;Acc:HGNC:8655]	protein_coding	no
ENSG00000179136	1.26248	2.2716	0.0443545	0.390952	0.333163	1.39042	0.253296	1.88064	1.72472	-0.384221	0.345002	-1.07132	0.000108693	-0.0303495	0.172319	-1.27212	LINC00670	long intergenic non-protein coding RNA 670 [Source:HGNC Symbol;Acc:HGNC:44338]	lincRNA	no
ENSG00000181104	4.31994	2.27121	0.716725	0.767288	1.12608	1.08957	1.5169	1.50392	0.0413619	-0.0106652	0.0355753	-0.17101	0.000108693	-0.0297977	1.92	-1.94892	F2R	coagulation factor II (thrombin) receptor [Source:HGNC Symbol;Acc:HGNC:3537]	protein_coding	no
ENSG00000226409	1.04938	2.26657	0.014483	0.156323	0.051602	0.517455	0.287802	2.11024	0.252755	-0.116833	0.131258	-0.806422	0.000108693	0.0334307	0.299583	-1.90544	RP11-735G4.1		antisense	no
ENSG00000077063	1.26014	2.26634	1.8268	2.86599	0.0859929	-0.615531	2.386e-05	-0.599656	0.24466	0.0842334	0.129977	-0.589301	0.402704	0.116522	3.19788	-5.74786	CTTNBP2	cortactin binding protein 2 [Source:HGNC Symbol;Acc:HGNC:15679]	protein_coding	no
ENSG00000004776	0.966339	2.26474	1.15333	2.49418	0.254361	1.27214	2.386e-05	-0.229445	0.706287	-0.207258	0.0624624	0.503281	0.000108693	0.00578701	1.19641	-3.48678	HSPB6	heat shock protein, alpha-crystallin-related, B6 [Source:HGNC Symbol;Acc:HGNC:26511]	protein_coding	no
ENSG00000131634	1.68176	2.26222	1.23787	1.93302	0.386548	1.16457	2.386e-05	0.329206	0.422562	-0.113496	0.226114	0.670836	0.000108693	-0.0483241	1.51115	-3.03067	TMEM204	transmembrane protein 204 [Source:HGNC Symbol;Acc:HGNC:14158]	protein_coding	no
ENSG00000133107	2.08171	2.25979	1.48716	1.93935	0.599562	1.32581	2.386e-05	0.320438	0.424269	-0.0995291	0.0492406	0.308564	0.000108693	0.0290649	1.73572	-2.87334	TRPC4	transient receptor potential cation channel, subfamily C, member 4 [Source:HGNC Symbol;Acc:HGNC:12336]	protein_coding	no
ENSG00000197445	0.678907	2.25507	0.317372	1.58758	0.0660777	0.714217	2.386e-05	0.667483	0.304195	-0.153215	0.0237455	0.385119	0.000108693	-0.0402991	0.596402	-3.12843	C16orf47	chromosome 16 open reading frame 47 [Source:HGNC Symbol;Acc:HGNC:28329]	protein_coding	no
ENSG00000101134	2.07691	2.24942	2.52239	2.55087	0.227135	0.788491	2.386e-05	-0.301442	0.610897	-0.122265	0.0141737	0.146664	0.000108693	0.0408575	3.12828	-4.0118	DOK5	docking protein 5 [Source:HGNC Symbol;Acc:HGNC:16173]	protein_coding	no
ENSG00000177133	0.609242	2.2354	0.126385	1.04117	0.104027	1.04215	2.386e-05	1.19424	0.368301	0.181705	0.159907	-1.0548	0.000108693	0.039773	0.276215	-2.23442	LINC00982	long intergenic non-protein coding RNA 982 [Source:HGNC Symbol;Acc:HGNC:48664]	antisense	no
ENSG00000142611	2.06038	2.23361	0.27567	0.830391	0.498098	1.21006	0.303953	1.40322	0.080893	0.0303322	0.345002	-0.756281	0.000108693	-0.0297122	0.709945	-1.85394	PRDM16	PR domain containing 16 [Source:HGNC Symbol;Acc:HGNC:14000]	protein_coding	no
ENSG00000204287	0.546463	2.23132	0.495115	2.23831	0.13215	-1.21947	2.386e-05	-0.00698656	0.207621	-0.129927	0.0280908	0.484036	0.000108693	0.0627691	1.2983	-5.6891	HLA-DRA	major histocompatibility complex, class II, DR alpha [Source:HGNC Symbol;Acc:HGNC:4947]	protein_coding	no
ENSG00000213214	1.99414	2.23128	0.631166	1.26793	0.37607	1.05348	0.0639698	0.963355	0.07475	-0.026824	0.233506	-0.612771	0.000108693	-0.0126982	1.22826	-2.44572	ARHGEF35	Rho guanine nucleotide exchange factor (GEF) 35 [Source:HGNC Symbol;Acc:HGNC:33846]	protein_coding	no
ENSG00000232229	0.848873	2.22807	0.739511	2.08157	0.509887	1.90941	2.386e-05	0.146502	1.20571	-0.316837	0.00566521	0.144547	0.000108693	-0.0715843	0.524496	-2.40022	LINC00865	long intergenic non-protein coding RNA 865 [Source:HGNC Symbol;Acc:HGNC:45170]	lincRNA	no
ENSG00000141052	2.00455	2.22753	0.04426	0.272749	0.448171	1.17649	0.736696	1.95478	0.357217	-0.099392	0.512816	-0.936393	0.000108693	-0.0454909	0.339561	-1.32379	MYOCD	myocardin [Source:HGNC Symbol;Acc:HGNC:16067]	protein_coding	no
ENSG00000160013	2.49155	2.22663	1.16282	1.51455	1.06595	1.59397	0.0190405	0.71208	1.09334	-0.164178	0.314359	0.610669	0.000108693	-0.0325216	1.2794	-2.14721	PTGIR	prostaglandin I2 (prostacyclin) receptor (IP) [Source:HGNC Symbol;Acc:HGNC:9602]	protein_coding	no
ENSG00000175946	1.22272	2.22585	0.0247239	0.221441	0.250299	1.16214	0.355102	2.00441	2.8645	-0.556648	0.378813	-1.21114	0.000108693	-0.0522236	0.174534	-1.28516	KLHL38	kelch-like family member 38 [Source:HGNC Symbol;Acc:HGNC:34435]	protein_coding	no
ENSG00000249378	0.713042	2.22488	0.78085	2.27737	0.083236	0.777844	2.386e-05	-0.0524893	0.597607	0.222499	0.0505437	0.558781	0.000108693	-0.019217	0.95301	-3.72441	LINC01060	long intergenic non-protein coding RNA 1060 [Source:HGNC Symbol;Acc:HGNC:49081]	lincRNA	no
ENSG00000185860	1.61089	2.22146	0.272402	0.986162	0.0967874	0.600315	0.106459	1.23529	0.229747	-0.0829538	0.728424	-1.25387	0.000108693	0.014558	0.922901	-2.6073	CCDC190	coiled-coil domain containing 190 [Source:HGNC Symbol;Acc:HGNC:28736]	protein_coding	no
ENSG00000225007	0.821684	2.22008	0.0191296	0.222154	0.499128	2.0419	0.164034	1.99792	0.130422	0.0751559	0.0923006	-0.733193	0.000108693	-0.0910845	0.0225438	-0.400337	AC000067.1		lincRNA	no
ENSG00000187474	0.856848	2.21976	0.0500378	0.456244	0.120319	0.926242	0.124445	1.76352	0.594764	-0.224397	0.00597642	0.175632	0.000108693	-0.0635396	0.242769	-1.74977	FPR3	formyl peptide receptor 3 [Source:HGNC Symbol;Acc:HGNC:3828]	protein_coding	no
ENSG00000170370	1.68081	2.21871	2.46251	2.72664	0.0835302	0.497019	2.386e-05	-0.507925	0.368301	-0.0962199	0.222619	0.620802	0.000108693	0.0204754	3.09715	-4.44833	EMX2	empty spiracles homeobox 2 [Source:HGNC Symbol;Acc:HGNC:3341]	protein_coding	no
ENSG00000165023	0.489141	2.21287	0.63509	2.4521	0.516471	2.52051	2.386e-05	-0.239229	0.086894	0.0622488	0.0989871	0.88913	0.000108693	-0.00269756	0.254869	-2.14447	DIRAS2	DIRAS family, GTP-binding RAS-like 2 [Source:HGNC Symbol;Acc:HGNC:19323]	protein_coding	no
ENSG00000187498	3.33484	2.21236	0.193283	0.449172	1.20565	1.34519	1.49253	1.76319	0.464986	-0.0855277	0.0994087	-0.344504	0.360677	-0.0697323	0.678672	-1.31634	COL4A1	collagen, type IV, alpha 1 [Source:HGNC Symbol;Acc:HGNC:2202]	protein_coding	no
ENSG00000251281	1.02627	2.20921	0.038491	-0.373151	0.0200776	0.256438	0.518362	2.58236	0.357755	-0.14559	0.0617967	0.555848	0.000108693	0.00901518	0.211474	-1.57962	CTD-2066L21.2		lincRNA	no
ENSG00000151067	2.31112	2.2059	1.05767	1.51246	0.367189	0.94352	0.00796478	0.693433	0.086993	0.0289572	0.0923006	0.387625	0.000108693	0.0383561	1.78595	-2.77484	CACNA1C	calcium channel, voltage-dependent, L type, alpha 1C subunit [Source:HGNC Symbol;Acc:HGNC:1390]	protein_coding	no
ENSG00000271662	1.88293	2.19987	0.0277998	0.188076	0.769549	1.60544	0.751767	2.01179	0.212641	0.0697684	0.00243213	-0.0309885	0.0141046	-0.0638932	0.124308	-0.78251	RP11-141C7.3		pseudogene	no
ENSG00000174807	2.08339	2.19943	2.53835	2.49717	0.629271	1.29968	2.386e-05	-0.297745	0.00894087	0.00408602	0.328448	0.749461	0.000108693	0.0148707	2.21376	-3.39692	CD248	CD248 molecule, endosialin [Source:HGNC Symbol;Acc:HGNC:18219]	protein_coding	no
ENSG00000120162	1.6204	2.19826	0.593208	1.32133	1.29011	2.25342	0.014972	0.876928	2.00368	0.282611	0.00645911	0.112932	0.0439697	-0.0668785	0.304124	-1.26617	MOB3B	MOB kinase activator 3B [Source:HGNC Symbol;Acc:HGNC:23825]	protein_coding	no
ENSG00000120262	2.40273	2.19449	1.21164	1.57204	0.550418	1.13337	2.386e-05	0.622447	0.159579	0.0460331	0.0091305	0.113162	0.000108693	-0.0392694	1.69428	-2.63316	CCDC170	coiled-coil domain containing 170 [Source:HGNC Symbol;Acc:HGNC:21177]	protein_coding	no
ENSG00000226286	0.859378	2.1944	0.000515345	-0.0126252	0.276855	1.45226	0.275397	2.20702	0.137207	-0.0779852	0.397513	-1.34911	0.000108693	-0.0603988	0.0539207	-0.72951	RP1-163G9.2		antisense	no
ENSG00000227184	2.03778	2.18403	0.0370918	0.233901	0.839264	1.61811	0.768179	1.95012	0.380724	0.0976149	0.196676	-0.596953	0.075494	-0.0667092	0.143709	-0.799816	NA	NA	protein_coding	no
ENSG00000260604	1.60213	2.18361	1.10093	1.83136	0.657237	1.55279	2.386e-05	0.352254	1.79245	-0.270213	0.112336	0.483825	0.000108693	-0.0179134	1.11261	-2.46219	RP1-140K8.5		lincRNA	no
ENSG00000149970	0.903395	2.17665	2.28647	3.60551	0.420906	1.64304	0.0711652	-1.42886	0.483678	-0.143749	0.888496	1.38798	0.520354	0.132936	1.78882	-4.13912	CNKSR2	connector enhancer of kinase suppressor of Ras 2 [Source:HGNC Symbol;Acc:HGNC:19701]	protein_coding	no
ENSG00000010438	0.934359	2.17101	0.658781	1.8754	0.143763	0.935504	2.386e-05	0.295607	0.0625077	-0.0336077	0.0665716	0.522756	0.000108693	0.0368121	0.958977	-3.1109	PRSS3	protease, serine, 3 [Source:HGNC Symbol;Acc:HGNC:9486]	protein_coding	no
ENSG00000155980	0.820118	2.17038	0.451374	1.66514	0.124757	0.926089	2.386e-05	0.505243	0.0686486	0.0410762	0.0178759	0.284833	0.000108693	-0.0324739	0.694118	-2.90943	KIF5A	kinesin family member 5A [Source:HGNC Symbol;Acc:HGNC:6323]	protein_coding	no
ENSG00000244731	1.45819	2.16543	1.18403	2.00491	0.598799	1.55011	2.386e-05	0.160517	0.0584238	-0.0243157	0.0645533	0.392007	0.000108693	0.0192492	1.15939	-2.62023	C4A	complement component 4A (Rodgers blood group) [Source:HGNC Symbol;Acc:HGNC:1323]	protein_coding	no
ENSG00000159217	3.40755	2.16261	0.840936	1.00698	2.93598	2.17147	0.539128	1.15564	0.382514	0.0630282	0.337585	-0.475132	0.000108693	-0.0161175	0.497626	-0.998126	IGF2BP1	insulin-like growth factor 2 mRNA binding protein 1 [Source:HGNC Symbol;Acc:HGNC:28866]	protein_coding	no
ENSG00000141837	3.08377	2.16207	0.263135	0.60634	0.611343	1.01549	0.9258	1.55573	0.314493	-0.065197	0.0693152	0.286593	0.000108693	-0.0257062	1.11139	-1.75292	CACNA1A	calcium channel, voltage-dependent, P/Q type, alpha 1A subunit [Source:HGNC Symbol;Acc:HGNC:1388]	protein_coding	no
ENSG00000162415	1.07962	2.16074	0.280365	1.17789	0.146884	0.897644	2.386e-05	0.982843	0.601737	0.180649	0.0923006	-0.580278	0.000108693	0.00382899	0.641765	-2.44099	ZSWIM5	zinc finger, SWIM-type containing 5 [Source:HGNC Symbol;Acc:HGNC:29299]	protein_coding	no
ENSG00000102755	0.677364	2.1585	0.278798	1.33301	0.633356	2.32889	2.386e-05	0.825493	0.250702	-0.124042	0.230119	-1.07292	0.269395	-0.139299	0.115377	-1.16262	FLT1	fms-related tyrosine kinase 1 [Source:HGNC Symbol;Acc:HGNC:3763]	protein_coding	yes
ENSG00000254192	0.534357	2.1543	2.02652	4.2628	0.0639569	0.734793	0.138827	-2.1085	1.24508	-0.364477	0.512816	1.50904	0.566934	0.184419	1.86225	-5.68231	CTC-558O2.2		antisense	no
ENSG00000149201	2.09387	2.15323	0.150529	0.571354	0.543229	1.22702	0.495562	1.58188	1.92525	-0.26165	0.0475543	-0.309212	0.0277154	-0.0596589	0.511281	-1.49757	CCDC81	coiled-coil domain containing 81 [Source:HGNC Symbol;Acc:HGNC:26281]	protein_coding	no
ENSG00000168878	0.833332	2.15112	1.07953	2.49565	0.028845	0.338612	2.386e-05	-0.344532	0.635051	0.211722	0.01339	0.23932	0.000108693	0.0928927	1.4726	-4.30816	SFTPB	surfactant protein B [Source:HGNC Symbol;Acc:HGNC:10801]	protein_coding	no
ENSG00000154263	0.796609	2.14453	1.72026	3.21661	0.424972	1.72947	2.386e-05	-1.07208	0.174322	0.0754332	0.798034	1.45273	0.0950261	0.0982351	1.293	-3.63167	ABCA10	ATP-binding cassette, sub-family A (ABC1), member 10 [Source:HGNC Symbol;Acc:HGNC:30]	protein_coding	no
ENSG00000107623	0.718532	2.14338	0.936563	2.50911	0.00164811	0.0269699	2.386e-05	-0.365727	0.106027	0.0599682	0.779405	1.70716	0.000108693	0.0885924	1.49864	-4.62552	NA	NA	protein_coding	no
ENSG00000073756	0.835996	2.13853	0.105952	0.778235	0.00274439	0.0441951	0.0278083	1.36029	1.33369	-0.34317	0.184771	-0.915731	0.163284	0.124923	0.669853	-2.87257	PTGS2	prostaglandin-endoperoxide synthase 2 (prostaglandin G/H synthase and cyclooxygenase) [Source:HGNC Symbol;Acc:HGNC:9605]	protein_coding	yes
ENSG00000105852	0.585552	2.13823	1.16394	2.94327	0.10381	0.950063	2.386e-05	-0.805034	0.233445	0.123074	0.707758	1.83773	0.000108693	-0.0140749	1.08697	-4.13143	PON3	paraoxonase 3 [Source:HGNC Symbol;Acc:HGNC:9206]	protein_coding	yes
ENSG00000118004	0.972091	2.13382	0.103823	0.662264	0.51972	1.76926	0.0982076	1.47156	0.324453	0.125905	0.0275231	0.33126	0.129485	-0.105211	0.119992	-1.02683	COLEC11	collectin sub-family member 11 [Source:HGNC Symbol;Acc:HGNC:17213]	protein_coding	no
ENSG00000121068	2.57874	2.13311	0.0758224	0.310504	0.400759	0.900535	1.05173	1.82261	0.0917901	-0.0294818	0.505303	-0.778934	0.000108693	-0.0422543	0.681983	-1.54308	TBX2	T-box 2 [Source:HGNC Symbol;Acc:HGNC:11597]	protein_coding	no
ENSG00000021645	3.65594	2.12822	1.06704	1.01386	3.74603	2.22517	0.649218	1.11437	1.0582	-0.115384	0.0938172	-0.267366	1.86877	-0.0966739	0.486127	-0.916913	NRXN3	neurexin 3 [Source:HGNC Symbol;Acc:HGNC:8010]	protein_coding	no
ENSG00000228960	0.768746	2.12591	0.37849	1.51858	0.0553358	0.558831	2.386e-05	0.607332	0.0848386	0.0513986	0.00481242	0.135729	0.000108693	-0.0481727	0.726733	-3.08566	OR2A9P	olfactory receptor, family 2, subfamily A, member 9 pseudogene [Source:HGNC Symbol;Acc:HGNC:8236]	pseudogene	no
ENSG00000182575	1.07579	2.11488	0.0908673	0.602061	0.125687	0.8133	0.12384	1.51282	0.619214	0.182567	0.0356357	-0.359781	0.000108693	0.00599214	0.389759	-1.90364	NXPH3	neurexophilin 3 [Source:HGNC Symbol;Acc:HGNC:8077]	protein_coding	no
ENSG00000138650	2.60674	2.11112	0.350884	-0.873208	1.22092	1.72018	2.57447	2.98433	0.474121	-0.100245	0.0360852	0.241086	1.0318	-0.111149	0.0744154	0.482269	PCDH10	protocadherin 10 [Source:HGNC Symbol;Acc:HGNC:13404]	protein_coding	no
ENSG00000189221	0.959779	2.10574	0.0787893	0.591142	0.00412378	0.0608086	0.0917752	1.5146	0.0377594	0.0227545	0.247242	-0.96666	0.000108693	0.054454	0.605033	-2.63607	MAOA	monoamine oxidase A [Source:HGNC Symbol;Acc:HGNC:6833]	protein_coding	yes
ENSG00000171303	1.91018	2.0973	0.0855447	-0.457291	0.063656	0.404129	1.33507	2.5546	0.0583475	0.0244471	1.13517	-1.36595	0.000108693	-0.0255552	0.266194	-1.23588	KCNK3	potassium channel, two pore domain subfamily K, member 3 [Source:HGNC Symbol;Acc:HGNC:6278]	protein_coding	no
ENSG00000231852	0.901244	2.09667	0.35329	1.38253	0.416193	1.62186	2.386e-05	0.714141	0.662478	0.200483	0.0380981	-0.406482	0.000108693	0.0664595	0.353186	-1.85733	CYP21A2	cytochrome P450, family 21, subfamily A, polypeptide 2 [Source:HGNC Symbol;Acc:HGNC:2600]	protein_coding	yes
ENSG00000092345	0.691687	2.0935	0.183857	1.04069	0.330174	1.59756	2.386e-05	1.05281	0.279809	0.136451	0.0427589	-0.521381	0.000108693	-0.0767823	0.182522	-1.53663	DAZL	deleted in azoospermia-like [Source:HGNC Symbol;Acc:HGNC:2685]	protein_coding	no
ENSG00000133488	0.549961	2.09333	0.0028421	-0.0526879	0.0085667	-0.175309	0.120083	2.14602	0.273992	-0.161638	0.0707478	-0.803447	0.000108693	0.0322717	0.240559	-2.21595	SEC14L4	SEC14-like lipid binding 4 [Source:HGNC Symbol;Acc:HGNC:20627]	protein_coding	no
ENSG00000131471	2.22143	2.08796	0.270545	0.732869	0.805544	1.40408	0.387398	1.35509	0.0610415	-0.0219068	0.0080864	0.110158	0.606845	-0.0984741	0.514993	-1.41675	AOC3	amine oxidase, copper containing 3 [Source:HGNC Symbol;Acc:HGNC:550]	protein_coding	yes
ENSG00000082497	3.5623	2.08646	0.129538	0.319292	0.777312	0.935931	1.91837	1.76717	1.09331	0.124038	0.534042	-0.591607	0.932269	-0.0801644	1.11825	-1.46982	SERTAD4	SERTA domain containing 4 [Source:HGNC Symbol;Acc:HGNC:25236]	protein_coding	no
ENSG00000261625	1.00944	2.08559	0.336034	1.27227	0.319725	1.33369	2.386e-05	0.81332	0.690242	0.190031	0.0464795	0.411864	0.000108693	0.0436679	0.479907	-2.02416	RP11-554A11.4		sense_overlapping	no
ENSG00000165509	0.567993	2.08345	0.0678514	0.641237	0.146919	1.1914	0.0101034	1.44221	0.0950929	0.0660343	0.0280138	-0.453895	0.000108693	-0.0382463	0.148483	-1.53328	MAGEC3	melanoma antigen family C3 [Source:HGNC Symbol;Acc:HGNC:23798]	protein_coding	no
ENSG00000215009	0.714771	2.07331	0.0820437	0.663936	0.234601	1.3585	0.0288163	1.40938	0.00866221	-0.00679765	0.161438	-0.974868	0.00957048	-0.102555	0.144549	-1.37875	ACSM4	acyl-CoA synthetase medium-chain family member 4 [Source:HGNC Symbol;Acc:HGNC:32016]	protein_coding	yes
ENSG00000208035	0.673295	2.06679	0.100273	0.805723	0.23788	1.42949	0.00171872	1.26106	0.339483	0.150237	0.0782404	-0.661746	0.000108693	-0.015636	0.157706	-1.44302	MIR143	microRNA 143 [Source:HGNC Symbol;Acc:HGNC:31530]	miRNA	no
ENSG00000253304	1.70997	2.06371	1.76107	2.17365	0.551105	1.29287	2.386e-05	-0.10994	0.0787398	-0.0269448	0.580778	0.855224	0.000108693	0.0349502	1.802	-2.94448	TMEM200B	transmembrane protein 200B [Source:HGNC Symbol;Acc:HGNC:33785]	protein_coding	no
ENSG00000182621	3.05878	2.06054	2.77223	1.97509	1.14572	1.32726	2.386e-05	0.0854503	0.102135	0.0245392	0.0298958	0.163737	0.338749	0.0614476	2.89938	-2.70837	PLCB1	phospholipase C, beta 1 (phosphoinositide-specific) [Source:HGNC Symbol;Acc:HGNC:15917]	protein_coding	yes
ENSG00000197465	1.70472	2.05323	0.806809	1.41961	0.385114	1.05728	2.386e-05	0.63362	0.195204	0.0603415	0.0859554	0.411269	0.000108693	-0.0335714	1.18039	-2.41555	GYPE	glycophorin E (MNS blood group) [Source:HGNC Symbol;Acc:HGNC:4705]	protein_coding	no
ENSG00000249345	0.564154	2.05085	0.0390413	0.451469	0.0383111	0.517838	0.0290304	1.59938	0.142779	-0.0924994	0.2654	-1.32917	0.000108693	0.0101039	0.225106	-1.98448	RP11-575F12.1		lincRNA	no
ENSG00000182771	1.57335	2.05064	0.487817	1.13677	0.0254435	0.210949	0.0375444	0.913861	2.8077	-0.37937	0.00566521	-0.10583	0.000108693	-0.0541677	1.41667	-2.97646	GRID1	glutamate receptor, ionotropic, delta 1 [Source:HGNC Symbol;Acc:HGNC:4575]	protein_coding	no
ENSG00000254506	0.853901	2.04713	0.0322652	0.308956	0.195188	1.12947	0.150281	1.73818	0.0731893	0.0439319	0.268453	-1.09161	0.000108693	-0.0453827	0.136204	-1.22662	RP11-748H22.1		pseudogene	no
ENSG00000230623	1.12187	2.04553	1.16946	2.24225	0.113606	0.71256	2.386e-05	-0.196716	1.46589	-0.272606	0.400481	0.953434	0.128816	0.0891665	1.62843	-3.57522	RP11-469A15.2		lincRNA	no
ENSG00000176771	3.3212	2.04523	3.01632	1.90186	1.74374	1.58616	2.386e-05	0.14337	0.252727	-0.0462239	0.154309	0.339803	0.000108693	-0.0242438	2.58443	-2.36093	NCKAP5	NCK-associated protein 5 [Source:HGNC Symbol;Acc:HGNC:29847]	protein_coding	no
ENSG00000128709	1.23794	2.04442	0.952996	1.73236	1.31355	2.37486	2.386e-05	0.312059	0.436874	-0.123329	0.00481242	0.0877168	1.09652	-0.143001	0.327115	-1.40191	HOXD9	homeobox D9 [Source:HGNC Symbol;Acc:HGNC:5140]	protein_coding	no
ENSG00000235997	0.995519	2.03961	0.000515345	-0.00658697	0.00544549	-0.0918215	0.316676	2.0462	0.0344393	0.0208386	0.337184	-1.10124	0.000108693	0.0633641	0.403938	-2.12485	AC109642.1		lincRNA	no
ENSG00000135919	3.35853	2.0386	2.62272	1.70657	1.78862	1.58161	2.386e-05	0.332028	0.451612	-0.077308	0.10813	0.329326	0.000108693	0.0363104	1.92	-2.16356	SERPINE2	serpin peptidase inhibitor, clade E (nexin, plasminogen activator inhibitor type 1), member 2 [Source:HGNC Symbol;Acc:HGNC:8951]	protein_coding	no
ENSG00000115252	2.04859	2.03709	2.81711	2.54136	0.177648	0.638229	2.386e-05	-0.50427	0.0131556	-0.00494686	1.06628	1.04202	0.694168	0.0982623	3.51149	-3.94021	PDE1A	phosphodiesterase 1A, calmodulin-dependent [Source:HGNC Symbol;Acc:HGNC:8774]	protein_coding	yes
ENSG00000149090	2.26027	2.03533	2.34487	2.10615	0.264011	0.734095	2.386e-05	-0.0708269	0.107243	-0.0327335	0.0404148	0.254563	0.000108693	0.0369599	2.92778	-3.40739	PAMR1	peptidase domain containing associated with muscle regeneration 1 [Source:HGNC Symbol;Acc:HGNC:24554]	protein_coding	no
ENSG00000248551	0.539755	2.0344	0.00904052	-0.126574	0.121691	1.09402	0.144163	2.16097	0.0448024	-0.0363088	0.01339	0.309318	0.000108693	-0.0863334	0.0490371	-0.813805	RP11-287F9.2		lincRNA	no
ENSG00000145777	1.61098	2.03114	0.916321	1.58653	0.288477	0.941841	2.386e-05	0.444605	2.20915	-0.293318	0.00645911	-0.108206	0.0181686	0.0613281	1.37865	-2.67583	TSLP	thymic stromal lymphopoietin [Source:HGNC Symbol;Acc:HGNC:30743]	protein_coding	no
ENSG00000139292	0.969469	2.01756	0.044178	-0.403754	0.0870629	0.699863	0.500787	2.42132	0.0771771	0.0441193	1.47073	-2.3123	0.000108693	-0.0570869	0.0838864	-0.913945	LGR5	leucine-rich repeat containing G protein-coupled receptor 5 [Source:HGNC Symbol;Acc:HGNC:4504]	protein_coding	no
ENSG00000136231	2.08463	2.01467	0.502417	0.993393	0.047204	0.282715	0.148979	1.02128	0.0322886	-0.0118458	1.18081	-1.15513	0.000108693	0.036623	1.75142	-2.72535	IGF2BP3	insulin-like growth factor 2 mRNA binding protein 3 [Source:HGNC Symbol;Acc:HGNC:28868]	protein_coding	no
ENSG00000266865	1.74809	2.01315	1.38881	1.82842	0.226409	0.783345	2.386e-05	0.184722	0.223889	-0.0628746	0.303015	0.655244	0.000108693	0.0219783	1.92	-3.05822	RP11-848P1.9		pseudogene	no
ENSG00000143341	1.78571	2.01286	2.11258	2.26386	0.166005	0.655286	2.386e-05	-0.250995	0.0518718	-0.0193493	0.0280138	0.224556	0.119389	0.0701383	2.62674	-3.62144	HMCN1	hemicentin 1 [Source:HGNC Symbol;Acc:HGNC:19194]	protein_coding	no
ENSG00000134853	1.88653	2.00394	2.23186	2.2352	0.210071	0.711195	2.386e-05	-0.231258	0.0572335	-0.0221623	0.143975	0.526625	0.000108693	0.039753	2.51227	-3.52794	PDGFRA	platelet-derived growth factor receptor, alpha polypeptide [Source:HGNC Symbol;Acc:HGNC:8803]	protein_coding	yes
ENSG00000153162	0.931874	2.00206	1.1842	2.26132	0.379505	1.39513	2.386e-05	-0.259257	0.0367492	-0.0193313	0.44715	1.07353	0.000108693	-0.0108249	1.00725	-2.86826	BMP6	bone morphogenetic protein 6 [Source:HGNC Symbol;Acc:HGNC:1073]	protein_coding	no
ENSG00000254042	0.452444	1.99875	0.793986	2.66985	0.0780629	0.863916	2.386e-05	-0.6711	0.396185	-0.190205	0.0305068	0.464498	0.000108693	0.0775055	0.840522	-3.80469	CTC-558O2.1		antisense	no
ENSG00000118946	0.624758	1.99657	1.15872	2.73447	0.189853	1.20043	2.386e-05	-0.737898	0.865763	0.273377	0.0769229	0.6597	0.000108693	-0.0398308	0.921842	-3.53061	PCDH17	protocadherin 17 [Source:HGNC Symbol;Acc:HGNC:14267]	protein_coding	no
ENSG00000226102	0.823617	1.9965	0.524938	1.59144	0.157874	0.956211	2.386e-05	0.405057	0.495249	-0.172677	0.415789	-1.21251	0.000108693	-0.0426365	0.698721	-2.63173	SEPT7P3	septin 7 pseudogene 3 [Source:HGNC Symbol;Acc:HGNC:38038]	pseudogene	no
ENSG00000144681	2.70258	1.99561	1.59613	1.53722	0.0537599	0.25817	2.386e-05	0.458393	0.616641	-0.102904	0.024134	-0.166154	0.000108693	0.0212556	3.19659	-3.27467	STAC	SH3 and cysteine rich domain [Source:HGNC Symbol;Acc:HGNC:11353]	protein_coding	no
ENSG00000162817	0.86962	1.99266	0.0080856	-0.0921886	0.179596	1.05314	0.315417	2.08485	1.53558	-0.376058	0.0753128	-0.605985	0.220848	-0.125356	0.0779965	-0.847329	C1orf115	chromosome 1 open reading frame 115 [Source:HGNC Symbol;Acc:HGNC:25873]	protein_coding	no
ENSG00000237870	1.08093	1.9878	0.0423505	0.332979	0.00763327	0.101155	0.219745	1.65482	1.30229	-0.302838	0.338757	-1.04723	0.0205129	-0.0867493	0.539633	-2.21963	AC073130.1		processed_transcript	no
ENSG00000250889	0.680435	1.98508	0.023117	0.23792	0.190396	1.1982	0.118189	1.74716	0.0607252	0.0400297	0.119179	-0.828562	0.000108693	-0.0778631	0.0926745	-1.0248	LINC01336	long intergenic non-protein coding RNA 1336 [Source:HGNC Symbol;Acc:HGNC:50543]	lincRNA	no
ENSG00000228695	0.610049	1.98331	1.46949	2.91164	0.122693	0.923218	2.386e-05	-0.928331	0.335696	0.140724	0.0091305	0.206565	0.542157	-0.162123	1.17474	-3.97174	CES1P1	carboxylesterase 1 pseudogene 1 [Source:HGNC Symbol;Acc:HGNC:18546]	pseudogene	no
ENSG00000104903	0.9244	1.97869	0.218702	0.978017	0.394495	1.45769	0.00228234	1.00067	0.145017	0.0638611	0.000630834	-0.00771223	0.000108693	-0.0330687	0.269546	-1.49902	LYL1	lymphoblastic leukemia associated hematopoiesis regulator 1 [Source:HGNC Symbol;Acc:HGNC:6734]	protein_coding	no
ENSG00000163536	3.52375	1.97632	3.5456	1.98355	0.380171	0.6248	2.386e-05	-0.00722744	0.341766	-0.0524627	0.0169859	0.10061	0.75119	0.0668016	5.29604	-3.33507	SERPINI1	serpin peptidase inhibitor, clade I (neuroserpin), member 1 [Source:HGNC Symbol;Acc:HGNC:8943]	protein_coding	no
ENSG00000122862	3.92816	1.97507	1.92417	1.2239	1.74718	1.32759	0.295811	0.751168	0.735212	-0.0882039	0.0379263	0.166327	0.000108693	2.48478e-05	2.03906	-1.87138	SRGN	serglycin [Source:HGNC Symbol;Acc:HGNC:9361]	protein_coding	no
ENSG00000175879	1.84311	1.97463	1.96773	2.01347	1.52126	2.03906	2.386e-05	-0.0388405	0.174711	-0.047946	0.0795869	0.344983	0.0599896	-0.0563232	1.04528	-1.94904	HOXD8	homeobox D8 [Source:HGNC Symbol;Acc:HGNC:5139]	protein_coding	no
ENSG00000091879	0.831526	1.96975	1.01153	2.13248	0.620867	1.88213	2.386e-05	-0.162735	0.925796	0.226846	0.0968824	0.582069	0.000108693	-0.0582092	0.589389	-2.22011	ANGPT2	angiopoietin 2 [Source:HGNC Symbol;Acc:HGNC:485]	protein_coding	no
ENSG00000181126	0.511839	1.969	0.0127663	0.16653	0.149698	1.20809	0.0693758	1.80247	0.376175	-0.191113	0.025816	0.43755	0.000108693	-0.0549243	0.0642944	-0.927435	HLA-V	major histocompatibility complex, class I, V (pseudogene) [Source:HGNC Symbol;Acc:HGNC:23482]	pseudogene	no
ENSG00000106327	1.03812	1.96775	0.0264033	0.228107	0.514861	1.6125	0.257471	1.73964	0.156716	-0.0690774	0.0386055	-0.381199	0.000108693	-0.0664611	0.0544059	-0.583356	TFR2	transferrin receptor 2 [Source:HGNC Symbol;Acc:HGNC:11762]	protein_coding	no
ENSG00000269964	0.551557	1.96419	0.176561	1.1461	0.166341	1.22707	2.386e-05	0.81809	0.260027	-0.13549	0.0158728	-0.298984	0.000108693	-0.0149254	0.243334	-1.88322	MEI4	meiotic double-stranded break formation protein 4 [Source:HGNC Symbol;Acc:HGNC:43638]	protein_coding	no
ENSG00000264012	0.652022	1.95907	0.508005	1.81568	0.0873727	0.780798	2.386e-05	0.143392	0.476579	-0.179555	0.0889195	0.657475	0.0710868	0.108615	0.745164	-2.99396	RP11-627G18.2		antisense	no
ENSG00000245812	1.83884	1.95633	2.02113	2.13952	0.303829	0.86129	2.386e-05	-0.18319	0.193154	-0.0530441	0.889563	0.980882	0.0128988	0.0529379	2.38957	-3.23456	RP11-175K6.1		lincRNA	no
ENSG00000235505	0.648598	1.9505	0.105987	0.721588	0.386548	1.67218	0.0103032	1.22891	0.00245132	0.00176644	0.0159402	0.273639	0.384202	-0.14813	0.0985456	-0.999907	RP11-693N9.2		pseudogene	no
ENSG00000179428	0.877866	1.95046	0.962032	2.08971	0.278484	1.2114	2.386e-05	-0.13925	0.679525	-0.190651	0.0210612	0.264036	0.000108693	0.0342378	0.946232	-2.82877	AC073072.5		antisense	no
ENSG00000145692	0.463592	1.95007	1.34108	3.17122	0.150722	1.18964	2.386e-05	-1.22115	0.500315	0.20577	0.345505	1.34049	0.000108693	0.0607115	1.00679	-3.93165	BHMT	betaine--homocysteine S-methyltransferase [Source:HGNC Symbol;Acc:HGNC:1047]	protein_coding	yes
ENSG00000132623	0.82188	1.94084	0.336309	1.26157	0.100063	0.733089	2.386e-05	0.679264	1.63698	-0.349321	0.0494217	-0.46267	0.000108693	-0.00859415	0.654838	-2.46932	ANKEF1	ankyrin repeat and EF-hand domain containing 1 [Source:HGNC Symbol;Acc:HGNC:15803]	protein_coding	no
ENSG00000225554	0.735196	1.94024	0.0446894	0.409665	0.105844	0.828405	0.0771417	1.53057	0.0800914	0.0459104	0.00481242	0.115196	0.000108693	-0.00766068	0.208821	-1.5215	RP11-527D7.1		lincRNA	no
ENSG00000186847	0.601537	1.93984	0.338725	1.54383	0.198449	1.27947	2.386e-05	0.396008	0.0345818	-0.0216311	0.116927	0.724403	0.000108693	0.086294	0.41551	-2.2042	KRT14	keratin 14, type I [Source:HGNC Symbol;Acc:HGNC:6416]	protein_coding	no
ENSG00000124212	1.23688	1.93917	2.88766	3.21763	0.565266	1.45464	0.147513	-1.27846	0.457086	-0.127167	0.143738	0.608655	0.327833	0.103155	2.00934	-3.70216	PTGIS	prostaglandin I2 (prostacyclin) synthase [Source:HGNC Symbol;Acc:HGNC:9603]	protein_coding	yes
ENSG00000145244	1.74298	1.93799	0.00128507	-0.0149147	1.39044	2.05167	0.893324	1.95291	0.387232	0.0996106	0.505655	-0.880042	2.70192	-0.188219	0.011771	0.128595	CORIN	corin, serine peptidase [Source:HGNC Symbol;Acc:HGNC:19012]	protein_coding	no
ENSG00000110693	2.87491	1.93741	0.454257	0.7549	1.05022	1.26741	0.524701	1.18251	0.324229	-0.0632134	2.07063	-1.16835	0.000108693	-0.0275043	0.862134	-1.42489	SOX6	SRY (sex determining region Y)-box 6 [Source:HGNC Symbol;Acc:HGNC:16421]	protein_coding	no
ENSG00000114638	0.678907	1.93696	0.704391	1.95394	0.323051	1.46769	2.386e-05	-0.0169772	0.100048	-0.0547852	0.125578	0.74546	0.000108693	-0.0501955	0.555119	-2.42321	UPK1B	uroplakin 1B [Source:HGNC Symbol;Acc:HGNC:12578]	protein_coding	no
ENSG00000105889	0.885362	1.93383	0.563007	1.63369	0.0843163	0.644395	2.386e-05	0.30014	0.376253	-0.123996	0.0208007	0.249442	0.0758213	0.0874673	1.02645	-2.92313	STEAP1B	STEAP family member 1B [Source:HGNC Symbol;Acc:HGNC:41907]	protein_coding	no
ENSG00000144476	1.59082	1.93331	2.88766	2.84199	0.219494	-0.780438	0.0543802	-0.908676	0.329633	-0.0816341	0.380961	0.712681	2.1048	0.161983	5.1569	-5.55574	ACKR3	atypical chemokine receptor 3 [Source:HGNC Symbol;Acc:HGNC:23692]	protein_coding	no
ENSG00000215394	0.710362	1.93253	1.15059	2.48656	0.574316	1.95377	2.386e-05	-0.554035	0.719	-0.206167	1.40755	1.97674	0.000108693	0.0846438	0.660473	-2.46532	NA	NA	lincRNA	no
ENSG00000117152	2.27503	1.93156	0.156608	0.466117	0.103949	0.425326	0.680599	1.46544	1.86791	0.22424	0.11554	-0.415444	0.000108693	0.0171919	1.14935	-1.97235	RGS4	regulator of G-protein signaling 4 [Source:HGNC Symbol;Acc:HGNC:10000]	protein_coding	no
ENSG00000263470	0.852509	1.93075	0.452181	1.41043	0.27935	1.22232	2.386e-05	0.520323	0.100149	-0.0495877	0.00021834	-0.00448495	0.000108693	-0.0369197	0.527313	-2.11886	RP11-160O5.1		lincRNA	no
ENSG00000267986	0.826147	1.92788	0.117785	0.728774	0.178219	1.01615	0.0262974	1.19911	1.76297	0.382265	0.00656839	0.164452	0.000108693	-0.01223	0.266902	-1.6405	AC130469.2		antisense	no
ENSG00000102024	3.93574	1.92707	2.36503	1.32594	1.5117	1.18548	0.147054	0.601126	0.349004	-0.0538338	0.00538656	-0.0533245	0.000108693	0.00318112	2.51303	-2.06753	PLS3	plastin 3 [Source:HGNC Symbol;Acc:HGNC:9091]	protein_coding	no
ENSG00000240541	0.507018	1.92423	0.0251113	-0.329622	0.103165	1.02081	0.155769	2.25385	0.282903	-0.157333	0.0758277	-0.775611	0.000108693	-0.00680329	0.0299248	-0.573796	TM4SF1-AS1	TM4SF1 antisense RNA 1 [Source:HGNC Symbol;Acc:HGNC:40587]	antisense	no
ENSG00000144810	2.96138	1.9222	0.00777999	0.0367496	1.62922	1.53772	1.8571	1.88545	0.811866	-0.115684	0.010217	-0.104838	0.0145903	-0.0435911	0.0886284	-0.421229	COL8A1	collagen, type VIII, alpha 1 [Source:HGNC Symbol;Acc:HGNC:2215]	protein_coding	no
ENSG00000125810	0.5871	1.9186	0.00720668	-0.0941769	0.668395	2.40403	0.169042	2.01278	0.89155	0.303339	0.816202	-2.00464	0.977598	-0.220327	0.0369574	0.579607	CD93	CD93 molecule [Source:HGNC Symbol;Acc:HGNC:15855]	protein_coding	no
ENSG00000156103	1.24853	1.91433	1.63653	2.15191	1.47476	2.39117	2.386e-05	-0.237581	0.196854	-0.0621346	0.586435	0.958611	0.000108693	-0.0338517	0.56627	-1.67507	MMP16	matrix metallopeptidase 16 (membrane-inserted) [Source:HGNC Symbol;Acc:HGNC:7162]	protein_coding	no
ENSG00000250697	0.893813	1.91208	0.0820437	-0.601709	0.0715784	0.5938	0.582902	2.51379	0.181754	-0.0820001	0.00125255	-0.0199521	0.000108693	-0.0168569	0.0642944	-0.716574	CTD-2066L21.3		lincRNA	no
ENSG00000010932	0.679146	1.91149	0.255049	1.15163	0.16668	1.04107	2.386e-05	0.759856	0.900718	-0.277817	0.0113334	0.236216	0.0433378	-0.103181	0.352427	-2.02205	FMO1	flavin containing monooxygenase 1 [Source:HGNC Symbol;Acc:HGNC:3769]	protein_coding	yes
ENSG00000115165	0.818555	1.91105	0.0758224	0.553913	0.349861	1.45793	0.0556999	1.35714	0.214269	0.095914	0.579862	-1.40196	0.000108693	-0.0413002	0.113109	-1.00703	CYTIP	cytohesin 1 interacting protein [Source:HGNC Symbol;Acc:HGNC:9506]	protein_coding	no
ENSG00000137273	0.677154	1.90885	1.72948	3.18706	0.130072	0.90408	0.0287494	-1.27821	0.256978	-0.101376	0.729935	1.37996	0.334563	0.126601	1.65605	-4.19183	FOXF2	forkhead box F2 [Source:HGNC Symbol;Acc:HGNC:3810]	protein_coding	no
ENSG00000165125	0.588545	1.90786	0.0117053	0.141995	0.216746	1.32672	0.106319	1.76586	0.160993	0.0942043	0.257119	-1.20484	0.000108693	-0.073152	0.0495519	-0.723132	TRPV6	transient receptor potential cation channel, subfamily V, member 6 [Source:HGNC Symbol;Acc:HGNC:14006]	protein_coding	no
ENSG00000115602	0.810587	1.90731	0.91098	1.99985	0.109633	0.743771	2.386e-05	-0.0925359	0.298294	-0.111523	0.262805	0.908121	0.000108693	0.01357	1.11504	-3.16339	IL1RL1	interleukin 1 receptor-like 1 [Source:HGNC Symbol;Acc:HGNC:5998]	protein_coding	no
ENSG00000267361	0.40551	1.90672	1.22014	3.16093	0.358968	1.94423	2.386e-05	-1.25421	0.556848	-0.225451	0.44706	1.5034	0.000108693	0.028935	0.619718	-3.12342	LOC100421166		pseudogene	no
ENSG00000095370	0.474111	1.90531	0.168174	1.12721	0.284378	1.65925	2.386e-05	0.778099	0.209201	0.124451	0.0095389	0.256914	0.212113	-0.158581	0.119548	-1.37328	SH2D3C	SH2 domain containing 3C [Source:HGNC Symbol;Acc:HGNC:16884]	protein_coding	no
ENSG00000105825	1.94457	1.89976	0.136504	-0.459248	0.00544549	-0.0548221	1.74163	2.35901	0.155318	0.0483564	0.246498	-0.620222	1.0233	-0.120372	0.574375	-1.49533	TFPI2	tissue factor pathway inhibitor 2 [Source:HGNC Symbol;Acc:HGNC:11761]	protein_coding	no
ENSG00000113088	0.482181	1.89732	0.00287354	-0.0500558	0.319918	1.81382	0.0969931	1.94737	0.407795	-0.206061	0.140124	-1.03401	0.338749	-0.175756	0.00173176	-0.0334433	GZMK	granzyme K (granzyme 3; tryptase II) [Source:HGNC Symbol;Acc:HGNC:4711]	protein_coding	no
ENSG00000253522	0.422587	1.89507	0.197638	1.34116	0.342692	1.96274	2.386e-05	0.553909	1.37475	-0.443474	0.0356357	-0.528422	0.000108693	-0.0125816	0.103123	-1.27349	MIR3142HG	MIR3142 host gene [Source:HGNC Symbol;Acc:HGNC:51944]	lincRNA	no
ENSG00000234147	0.502216	1.89462	0.316239	1.51964	0.100534	0.920303	2.386e-05	0.374985	0.461976	-0.2042	0.321757	-1.36913	0.000108693	-0.0233568	0.405489	-2.49395	RP3-460G2.2		lincRNA	no
ENSG00000120156	2.27235	1.89322	1.55487	1.54038	1.86007	1.98611	2.386e-05	0.352832	0.753509	-0.118783	0.794742	0.82426	0.000108693	-0.0365844	0.75767	-1.44749	TEK	TEK tyrosine kinase, endothelial [Source:HGNC Symbol;Acc:HGNC:11724]	protein_coding	yes
ENSG00000163032	1.28106	1.8914	0.155142	0.652853	0.443925	1.24491	0.140748	1.23854	0.267964	0.088189	1.65891	-1.7471	0.504942	-0.114586	0.287942	-1.29934	VSNL1	visinin-like 1 [Source:HGNC Symbol;Acc:HGNC:12722]	protein_coding	no
ENSG00000237380	1.13006	1.89087	0.748453	1.51965	0.6495	1.58615	2.386e-05	0.371221	0.395342	0.113239	0.00477126	-0.0819433	0.000108693	-0.0562997	0.557817	-1.82437	HOXD-AS2	HOXD cluster antisense RNA 2 [Source:HGNC Symbol;Acc:HGNC:43756]	antisense	no
ENSG00000168032	0.569987	1.88548	0.0368755	0.391017	0.0444271	0.521805	0.037963	1.49447	0.0400928	-0.0284533	0.193789	-1.04451	0.000108693	0.0490269	0.218109	-1.7547	ENTPD3	ectonucleoside triphosphate diphosphohydrolase 3 [Source:HGNC Symbol;Acc:HGNC:3365]	protein_coding	yes
ENSG00000182379	3.08173	1.88463	0.403509	0.645414	1.71068	1.56099	0.762098	1.23921	0.741611	-0.0989885	0.00991621	-0.0913267	0.261851	-0.0543219	0.484637	-0.969045	NXPH4	neurexophilin 4 [Source:HGNC Symbol;Acc:HGNC:8078]	protein_coding	no
ENSG00000268894	2.07723	1.88422	0.489756	0.915161	0.90698	1.39195	0.156316	0.96906	1.59019	-0.200534	0.262661	-0.5526	0.0650999	-0.0543443	0.628558	-1.40743	PLCE1-AS1	PLCE1 antisense RNA 1 [Source:HGNC Symbol;Acc:HGNC:45193]	antisense	no
ENSG00000164283	1.37615	1.88409	0.0238141	-0.156466	0.513634	1.28562	0.80178	2.04056	1.67283	-0.281964	0.241521	-0.734702	1.76418	-0.174076	0.0480866	-0.442011	ESM1	endothelial cell-specific molecule 1 [Source:HGNC Symbol;Acc:HGNC:3466]	protein_coding	no
ENSG00000121005	0.405802	1.88119	0.16749	1.21135	0.351605	1.99984	2.386e-05	0.669849	0.0774161	-0.057334	0.230208	1.27863	0.000108693	-0.000464259	0.0787853	-1.0927	CRISPLD1	cysteine-rich secretory protein LCCL domain containing 1 [Source:HGNC Symbol;Acc:HGNC:18206]	protein_coding	no
ENSG00000101098	0.671713	1.88068	0.319348	1.35271	0.140958	0.955816	2.386e-05	0.527966	0.48522	0.175178	0.0182206	-0.282403	0.000108693	0.029337	0.470816	-2.27757	RIMS4	regulating synaptic membrane exocytosis 4 [Source:HGNC Symbol;Acc:HGNC:16183]	protein_coding	no
ENSG00000245651	0.842983	1.87852	0.338211	1.20866	0.502124	1.62668	2.386e-05	0.669864	0.131986	-0.0595042	0.0159402	-0.223623	0.000108693	-0.0406841	0.262392	-1.4605	RP11-620J15.2		lincRNA	no
ENSG00000134871	2.90626	1.86994	0.0912277	0.264872	1.06843	1.17744	1.39963	1.60507	0.45637	-0.0791461	0.0459524	-0.22709	0.355571	-0.0650825	0.409059	-0.957372	COL4A2	collagen, type IV, alpha 2 [Source:HGNC Symbol;Acc:HGNC:2203]	protein_coding	no
ENSG00000143140	1.41372	1.86854	0.01196	0.0924231	0.524157	1.31072	0.527005	1.77612	0.597672	0.151402	0.714224	-1.21785	1.23723	-0.159785	0.0806377	-0.650249	NA	NA	protein_coding	no
ENSG00000270408	0.583029	1.86657	0.000515345	-0.00880108	0.133551	1.01173	0.139015	1.87537	0.215659	0.115688	0.00433444	0.105056	0.000108693	-0.0710299	0.0641394	-0.846037	NA	NA	processed_transcript	no
ENSG00000145506	0.460752	1.86459	0.543872	1.91679	0.0731403	0.744897	2.386e-05	-0.052195	0.712805	0.269298	0.589174	1.75032	0.15348	-0.140582	0.592266	-3.03649	NKD2	naked cuticle homolog 2 (Drosophila) [Source:HGNC Symbol;Acc:HGNC:17046]	protein_coding	no
ENSG00000225472	0.807152	1.86222	0.183031	0.926963	0.00389849	-0.0528965	2.386e-05	0.935256	0.210838	-0.0928673	0.00481242	-0.119572	0.000108693	0.0232856	0.803034	-2.84208	RP11-120J1.1		antisense	no
ENSG00000152527	2.79839	1.86019	0.204474	0.473281	0.44471	0.776974	0.886199	1.38691	0.366347	0.06865	0.0481409	-0.234225	0.0696518	-0.0487947	1.01424	-1.55649	PLEKHH2	pleckstrin homology domain containing, family H (with MyTH4 domain) member 2 [Source:HGNC Symbol;Acc:HGNC:30506]	protein_coding	no
ENSG00000233491	0.619876	1.85965	0.00904052	-0.106899	0.0173805	0.240885	0.18857	1.96655	0.0642944	-0.043463	0.0406107	-0.520949	0.000108693	-0.0771341	0.167343	-1.51187	AC010091.1		processed_transcript	no
ENSG00000149927	0.416385	1.85653	0.0855447	0.838152	0.0554258	0.704021	2.386e-05	1.01837	0.304809	0.166189	0.0801729	0.793421	0.000108693	0.0216097	0.21127	-1.99066	DOC2A	double C2-like domains, alpha [Source:HGNC Symbol;Acc:HGNC:2985]	protein_coding	no
ENSG00000224389	1.56484	1.85453	1.26849	1.70195	0.487471	1.13395	2.386e-05	0.152574	0.208058	0.0568627	0.00446111	-0.0627194	0.000108693	0.027487	1.40305	-2.42252	C4B	complement component 4B (Chido blood group) [Source:HGNC Symbol;Acc:HGNC:1324]	protein_coding	no
ENSG00000207752	0.566699	1.85375	0.590618	1.90602	0.250848	1.37159	2.386e-05	-0.0522698	0.163782	0.0853176	0.024134	0.348856	0.000108693	0.0218702	0.478026	-2.38817	MIR199A1	microRNA 199a-1 [Source:HGNC Symbol;Acc:HGNC:31571]	miRNA	no
ENSG00000243955	0.811438	1.85194	0.208097	-1.01465	0.135783	0.858113	0.893138	2.8666	0.297477	0.121897	0.148915	-0.79421	1.43822	-0.211491	0.00155596	0.0208229	GSTA1	glutathione S-transferase alpha 1 [Source:HGNC Symbol;Acc:HGNC:4626]	protein_coding	yes
ENSG00000206262	0.548382	1.8501	0.0134163	0.158592	0.052249	0.577996	0.079746	1.69151	0.0725363	-0.0509579	0.690852	-1.94235	0.000108693	-0.0901995	0.144258	-1.4307	FOXL2NB	FOXL2 neighbor [Source:HGNC Symbol;Acc:HGNC:34428]	protein_coding	no
ENSG00000067606	0.985848	1.8493	1.52238	2.33329	0.315127	1.14035	2.386e-05	-0.483994	0.0584238	0.0264632	0.386897	0.913951	0.000108693	0.0114531	1.34233	-3.04223	PRKCZ	protein kinase C, zeta [Source:HGNC Symbol;Acc:HGNC:9412]	protein_coding	yes
ENSG00000233901	1.18904	1.84906	1.52244	2.17186	0.190536	0.812054	2.386e-05	-0.322806	0.0296183	0.0127701	0.562194	0.961219	0.0145903	0.0638331	1.74266	-3.20887	LINC01503	long intergenic non-protein coding RNA 1503 [Source:HGNC Symbol;Acc:HGNC:51184]	lincRNA	no
ENSG00000180739	1.66183	1.84827	0.0179718	0.111593	0.649005	1.30325	0.692975	1.73667	1.6574	0.235938	0.174284	-0.555003	0.392499	-0.0910746	0.113269	-0.656609	S1PR5	sphingosine-1-phosphate receptor 5 [Source:HGNC Symbol;Acc:HGNC:14299]	protein_coding	no
ENSG00000239112	0.444842	1.8476	0.172801	1.17366	0.22881	1.5171	2.386e-05	0.673945	0.66922	-0.267051	0.00481242	-0.156817	0.000108693	0.019528	0.149985	-1.50417	SNORD123	small nucleolar RNA, C/D box 123 [Source:HGNC Symbol;Acc:HGNC:33562]	snoRNA	no
ENSG00000123360	0.451304	1.84613	0.0360393	0.416796	0.0334869	0.466135	0.00796478	1.42933	0.178061	-0.112362	0.0303768	-0.49366	0.000108693	-0.0331293	0.181282	-1.79679	PDE1B	phosphodiesterase 1B, calmodulin-dependent [Source:HGNC Symbol;Acc:HGNC:8775]	protein_coding	yes
ENSG00000144229	0.781706	1.84551	1.45862	2.55379	0.538859	1.70238	2.386e-05	-0.708281	1.45429	-0.288697	0.0591149	0.43457	0.000108693	0.0173677	0.916228	-2.69692	THSD7B	thrombospondin, type I, domain containing 7B [Source:HGNC Symbol;Acc:HGNC:29348]	protein_coding	no
ENSG00000105650	1.67016	1.84338	0.0523885	0.275221	0.800667	1.46865	0.511314	1.56816	0.34797	-0.0887275	0.226641	-0.596239	0.258091	-0.0790093	0.113282	-0.649946	PDE4C	phosphodiesterase 4C, cAMP-specific [Source:HGNC Symbol;Acc:HGNC:8782]	protein_coding	yes
ENSG00000168229	0.699598	1.84182	0.479244	1.50453	0.144819	0.910632	2.386e-05	0.337298	0.013592	0.00846361	0.0609762	0.511984	0.000108693	-0.0234039	0.616173	-2.43572	PTGDR	prostaglandin D2 receptor (DP) [Source:HGNC Symbol;Acc:HGNC:9591]	protein_coding	no
ENSG00000224577	0.565886	1.84157	0.683209	1.97183	0.254026	1.34816	2.386e-05	-0.130256	0.28199	-0.124111	0.12739	0.772989	0.000108693	-0.0390229	0.53265	-2.46524	LINC01117	long intergenic non-protein coding RNA 1117 [Source:HGNC Symbol;Acc:HGNC:49260]	lincRNA	no
ENSG00000145681	0.673019	1.84152	0.444874	1.53447	0.893393	2.46151	2.386e-05	0.307045	0.127028	-0.0586366	0.00645911	0.145911	0.000108693	0.0386579	0.104476	-0.914487	HAPLN1	hyaluronan and proteoglycan link protein 1 [Source:HGNC Symbol;Acc:HGNC:2380]	protein_coding	no
ENSG00000003147	0.823431	1.84061	0.152071	-0.888527	0.0442782	0.432759	0.739453	2.72914	0.00854269	0.00599038	0.0356357	-0.416419	0.258091	-0.131878	0.037664	-0.519328	ICA1	islet cell autoantigen 1, 69kDa [Source:HGNC Symbol;Acc:HGNC:5343]	protein_coding	no
ENSG00000198857	0.529033	1.8384	0.505062	1.84136	0.576398	2.19629	2.386e-05	-0.00296202	6.12309	0.938909	0.153187	0.918369	0.000108693	0.0284713	0.175189	-1.48347	HSD3BP5	hydroxy-delta-5-steroid dehydrogenase, 3 beta, pseudogene 5 [Source:HGNC Symbol;Acc:HGNC:5223]	pseudogene	no
ENSG00000177112	0.351864	1.83067	0.179161	1.37404	0.0321265	0.501458	2.386e-05	0.456632	0.51699	0.254045	0.00129997	-0.0306052	0.000108693	0.00637072	0.335848	-2.70325	MRVI1-AS1	MRVI1 antisense RNA 1 [Source:HGNC Symbol;Acc:HGNC:43434]	antisense	no
ENSG00000259542	0.844323	1.82918	0.2112	0.919796	0.305688	1.23165	2.386e-05	0.909386	0.272056	0.103823	0.0353085	0.355701	0.000108693	-0.0384489	0.284611	-1.51733	RP11-522B15.4		lincRNA	no
ENSG00000259275	0.656195	1.82744	0.139282	0.840753	0.376293	1.57654	2.386e-05	0.986685	0.12535	0.066244	0.0609556	0.55006	0.000108693	-0.0634612	0.119833	-1.09165	RP11-522B15.3		lincRNA	no
ENSG00000226953	0.442275	1.82539	0.085003	0.755585	0.238403	1.54572	2.386e-05	1.0698	0.695569	-0.282547	0.0080864	-0.235822	0.000108693	-0.0821262	0.0766351	-1.03525	AC010890.1		antisense	no
ENSG00000246627	0.533649	1.8251	0.487125	1.78738	0.0518334	0.561399	2.386e-05	0.0377202	0.20846	-0.105034	0.0169859	0.288018	0.000108693	0.0672564	0.714645	-3.05107	CACNA1C-AS1	CACNA1C antisense RNA 1 [Source:HGNC Symbol;Acc:HGNC:40119]	antisense	no
ENSG00000178568	0.621769	1.82363	0.864583	2.1587	0.425902	1.67245	2.386e-05	-0.33507	0.0226866	-0.0134298	0.321163	-1.02546	0.000108693	0.00229685	0.556114	-2.30988	ERBB4	erb-b2 receptor tyrosine kinase 4 [Source:HGNC Symbol;Acc:HGNC:3432]	protein_coding	yes
ENSG00000106123	1.23778	1.82331	0.210278	0.766002	0.304192	1.01203	0.0732117	1.05731	0.228776	0.0743263	0.186243	-0.633239	0.000108693	0.0039591	0.452528	-1.57728	EPHB6	EPH receptor B6 [Source:HGNC Symbol;Acc:HGNC:3396]	protein_coding	yes
ENSG00000142449	0.425112	1.82002	0.0130573	0.175081	0.241894	1.58726	0.0346528	1.64494	0.269227	-0.157593	0.212352	-1.25251	0.000108693	-0.0862595	0.0190677	-0.407846	FBN3	fibrillin 3 [Source:HGNC Symbol;Acc:HGNC:18794]	protein_coding	no
ENSG00000251085	0.408665	1.81724	0.40609	1.84488	0.108956	1.03026	2.386e-05	-0.0276459	0.288015	-0.153237	0.105428	0.868908	0.000108693	0.0181978	0.426138	-2.63186	RP11-893F2.6		lincRNA	no
ENSG00000216775	2.29984	1.81442	0.366914	0.70538	0.650512	1.04822	0.368129	1.10904	1.05478	-0.146349	0.136204	-0.39955	0.000108693	-0.0231766	0.791452	-1.47158	RP1-152L7.5		pseudogene	no
ENSG00000170396	0.361796	1.80966	0.550207	2.18031	0.279589	1.76508	2.386e-05	-0.370655	0.464481	-0.211131	0.0178759	0.335889	0.000108693	-0.0418892	0.291451	-2.22489	ZNF804A	zinc finger protein 804A [Source:HGNC Symbol;Acc:HGNC:21711]	protein_coding	no
ENSG00000176928	1.29147	1.80726	0.106076	0.50512	0.251288	0.899977	0.192482	1.30214	1.41037	0.243084	0.202745	-0.658594	0.000108693	-0.0612509	0.353723	-1.4124	GCNT4	glucosaminyl (N-acetyl) transferase 4, core 2 [Source:HGNC Symbol;Acc:HGNC:17973]	protein_coding	yes
ENSG00000134115	0.633375	1.80719	0.123138	0.754684	0.245007	1.25434	2.386e-05	1.05251	0.202401	0.0998818	0.289952	1.13381	0.382506	-0.147577	0.156574	-1.30753	CNTN6	contactin 6 [Source:HGNC Symbol;Acc:HGNC:2176]	protein_coding	no
ENSG00000123977	0.482066	1.8039	0.592971	2.17464	0.00194207	0.0408018	2.386e-05	-0.370738	0.0337422	0.0224411	0.00243213	-0.0357459	0.932269	0.208908	1.07651	-3.93773	DAW1	dynein assembly factor with WDR repeat domains 1 [Source:HGNC Symbol;Acc:HGNC:26383]	protein_coding	no
ENSG00000184524	1.65074	1.80261	0.42429	0.933416	0.586373	1.20548	0.0639698	0.86919	0.521101	-0.111055	0.0385464	0.25972	0.000108693	-0.0376128	0.608058	-1.53054	CEND1	cell cycle exit and neuronal differentiation 1 [Source:HGNC Symbol;Acc:HGNC:24153]	protein_coding	no
ENSG00000188257	0.13764	1.79988	1.38987	6.2986	0.0676084	1.40977	0.246144	-4.49872	0.0616432	-0.0612234	0.888496	2.84492	0.606845	0.289497	0.97476	-6.68871	PLA2G2A	phospholipase A2, group IIA (platelets, synovial fluid) [Source:HGNC Symbol;Acc:HGNC:9031]	protein_coding	yes
ENSG00000232063	0.946848	1.79939	1.1796	2.04794	0.143895	0.759581	2.386e-05	-0.248548	0.219767	-0.0774605	0.0369958	0.322194	0.0714131	0.0805128	1.3748	-3.08774	RP11-307E17.8		lincRNA	no
ENSG00000137642	2.95851	1.79921	0.0714434	-0.243311	0.0328542	0.160577	2.16163	2.04252	0.72068	0.104322	0.0860114	-0.290839	0.267193	-0.0603614	0.836093	-1.39532	SORL1	sortilin-related receptor, L(DLR class) A repeats containing [Source:HGNC Symbol;Acc:HGNC:11185]	protein_coding	no
ENSG00000082438	3.35853	1.79775	0.684709	0.736924	1.66209	1.34173	0.708698	1.06082	0.205169	-0.0375406	0.523179	-0.530004	0.000108693	-0.029724	0.898152	-1.19295	COBLL1	cordon-bleu WH2 repeat protein-like 1 [Source:HGNC Symbol;Acc:HGNC:23571]	protein_coding	no
ENSG00000179772	1.76203	1.79238	0.0318472	-0.178867	1.01497	1.56618	1.09577	1.97125	0.583068	0.119061	0.269377	-0.626955	1.0318	-0.116007	0.00414585	-0.0473398	FOXS1	forkhead box S1 [Source:HGNC Symbol;Acc:HGNC:3735]	protein_coding	no
ENSG00000134138	2.53478	1.79173	2.6806	1.88934	0.662351	0.975063	2.386e-05	-0.097612	0.328386	0.0597142	0.504129	0.592832	0.000108693	0.0382226	2.89938	-2.70601	MEIS2	Meis homeobox 2 [Source:HGNC Symbol;Acc:HGNC:7001]	protein_coding	no
ENSG00000121361	1.49311	1.79065	2.79882	2.4823	0.637176	1.26441	0.00804964	-0.691658	1.52916	-0.198101	0.351724	0.636629	0.000108693	-0.0163291	2.12206	-3.00854	KCNJ8	potassium channel, inwardly rectifying subfamily J, member 8 [Source:HGNC Symbol;Acc:HGNC:6269]	protein_coding	no
ENSG00000129465	0.530341	1.78971	1.31239	2.66973	0.195022	1.15742	2.386e-05	-0.880022	0.467368	-0.179016	1.22716	2.09737	0.000108693	-0.0221129	0.92561	-3.30202	RIPK3	receptor-interacting serine-threonine kinase 3 [Source:HGNC Symbol;Acc:HGNC:10021]	protein_coding	yes
ENSG00000189129	1.60102	1.77956	2.32829	2.18518	0.746978	1.33538	2.386e-05	-0.405618	0.169542	-0.0470031	0.698397	0.858523	0.000108693	0.00705297	1.77829	-2.62936	PLAC9	placenta-specific 9 [Source:HGNC Symbol;Acc:HGNC:19255]	protein_coding	no
ENSG00000196616	0.259133	1.77789	2.25354	5.48439	0.198562	1.77828	0.470531	-3.7065	0.0569137	-0.0390155	1.55402	2.55943	0.726355	0.207936	1.37522	-5.484	ADH1B	alcohol dehydrogenase 1B (class I), beta polypeptide [Source:HGNC Symbol;Acc:HGNC:250]	protein_coding	yes
ENSG00000147041	1.33535	1.77721	0.101777	0.485124	0.019091	-0.16845	0.203352	1.29208	0.223265	-0.073968	0.375547	-0.858791	0.000108693	0.00984189	0.953885	-2.43078	SYTL5	synaptotagmin-like 5 [Source:HGNC Symbol;Acc:HGNC:15589]	protein_coding	no
ENSG00000266283	0.610261	1.7766	0.829772	2.18123	0.116956	0.854133	2.386e-05	-0.404627	0.427502	-0.153663	0.158079	0.785442	0.0452527	0.0953085	0.935279	-3.1037	RP11-627G18.1		antisense	no
ENSG00000122035	1.61345	1.77534	0.000469107	0.00276597	0.223041	0.748234	0.735479	1.77257	0.448864	-0.10709	0.813091	-1.04223	0.000108693	-0.0447889	0.243599	-1.02987	RASL11A	RAS-like, family 11, member A [Source:HGNC Symbol;Acc:HGNC:23802]	protein_coding	no
ENSG00000112769	1.97877	1.77511	1.93074	1.77849	0.608645	1.0636	2.386e-05	-0.00337836	0.0820022	0.0260898	0.0923006	0.370347	0.000108693	0.0157134	1.75142	-2.49	LAMA4	laminin, alpha 4 [Source:HGNC Symbol;Acc:HGNC:6484]	protein_coding	no
ENSG00000256618	0.487047	1.772	0.0053704	-0.0793474	0.111986	0.958496	0.113687	1.85135	0.66778	-0.259692	0.237447	1.16854	0.000108693	-0.0156887	0.049709	-0.734161	MTRNR2L1	MT-RNR2-like 1 [Source:HGNC Symbol;Acc:HGNC:37155]	protein_coding	no
ENSG00000248222	0.461833	1.77019	1.22101	2.95215	0.0445275	0.520795	2.386e-05	-1.18196	0.131645	-0.0757839	0.268453	1.14777	0.182067	0.137422	1.25849	-4.20155	CTB-174D11.1		antisense	no
ENSG00000248456	0.440649	1.77014	0.91345	2.57495	0.108	0.946134	2.386e-05	-0.804807	0.573403	-0.221392	0.0890172	0.713791	0.000108693	0.0398015	0.807707	-3.39895	RP11-553P9.3		lincRNA	no
ENSG00000105246	0.709848	1.76861	0.0126167	0.131055	0.194301	1.0771	0.140748	1.63756	0.0504028	-0.0307358	0.0390238	-0.444545	0.0758213	-0.104384	0.0765242	-0.822564	EBI3	Epstein-Barr virus induced 3 [Source:HGNC Symbol;Acc:HGNC:3129]	protein_coding	no
ENSG00000175264	0.528627	1.7603	0.52439	1.74454	0.136019	0.965944	2.386e-05	0.0157608	2.02178	0.450057	0.0050349	-0.143294	0.000108693	-0.0344383	0.52421	-2.53889	CHST1	carbohydrate (keratan sulfate Gal-6) sulfotransferase 1 [Source:HGNC Symbol;Acc:HGNC:1969]	protein_coding	yes
ENSG00000235750	1.94634	1.75472	0.458461	0.826526	0.0168492	0.117066	0.162305	0.928198	1.38574	0.192128	0.551075	-0.797399	0.303983	-0.0781673	1.60842	-2.46418	KIAA0040	KIAA0040 [Source:HGNC Symbol;Acc:HGNC:28950]	protein_coding	no
ENSG00000158246	1.33977	1.74971	0.95327	1.52376	0.455601	1.12679	2.386e-05	0.225947	4.04883	0.39444	0.130952	0.487567	0.000108693	0.0119585	1.02415	-2.14667	FAM46B	family with sequence similarity 46, member B [Source:HGNC Symbol;Acc:HGNC:28273]	protein_coding	no
ENSG00000250786	1.95762	1.74864	0.792111	1.12892	1.34319	1.65895	0.0102507	0.619722	0.0982092	0.02782	0.0485313	0.256057	0.000108693	-0.00792469	0.524496	-1.21861	SNHG18	small nucleolar RNA host gene 18 [Source:HGNC Symbol;Acc:HGNC:49007]	lincRNA	no
ENSG00000100228	3.05048	1.74825	1.76347	1.30265	1.0623	1.08082	0.00441638	0.445596	0.646296	0.0828331	0.0232963	0.124787	0.000108693	-0.00109854	2.04953	-1.97008	RAB36	RAB36, member RAS oncogene family [Source:HGNC Symbol;Acc:HGNC:9775]	protein_coding	no
ENSG00000105877	0.98553	1.7447	0.0097293	-0.0862365	0.205879	0.925201	0.392672	1.83093	0.413894	-0.130204	1.09091	-1.56102	0.000108693	0.00642948	0.0872741	-0.73326	DNAH11	dynein, axonemal, heavy chain 11 [Source:HGNC Symbol;Acc:HGNC:2942]	protein_coding	no
ENSG00000248187	0.442275	1.74333	1.91656	3.80693	0.0925319	0.863221	0.184414	-2.0636	0.748143	-0.220013	0.785552	1.49065	0.635304	0.159994	1.66963	-4.68704	RP11-184M15.1		lincRNA	no
ENSG00000221866	1.59831	1.74089	0.982117	1.3803	0.482889	1.04231	2.386e-05	0.360593	0.0925559	0.0302454	0.00699726	0.102043	0.000108693	-0.0147075	1.1381	-2.07888	PLXNA4	plexin A4 [Source:HGNC Symbol;Acc:HGNC:9102]	protein_coding	no
ENSG00000253368	2.01071	1.73892	3.1447	2.31989	1.07692	1.40775	0.00796478	-0.580961	0.105595	0.0268233	0.552733	0.651223	0.740798	0.0830867	2.41352	-2.65105	TRNP1	TMF1-regulated nuclear protein 1 [Source:HGNC Symbol;Acc:HGNC:34348]	protein_coding	no
ENSG00000230393	0.424624	1.7359	0.204474	1.20844	0.350023	1.78555	2.386e-05	0.527466	0.64112	-0.253377	0.0580697	-0.63368	0.000108693	-0.0556763	0.103516	-1.15879	AC092667.2		antisense	no
ENSG00000156475	1.78167	1.73442	0.430849	0.881662	0.531765	1.06244	0.085957	0.852756	0.753509	0.126143	0.262661	-0.557413	0.000108693	0.0107145	0.739579	-1.55364	PPP2R2B	protein phosphatase 2, regulatory subunit B, beta [Source:HGNC Symbol;Acc:HGNC:9305]	protein_coding	yes
ENSG00000162998	2.62786	1.73408	0.0700319	-0.253381	0.88244	1.13662	1.84238	1.98746	0.192203	-0.043992	0.363637	-0.552257	2.15167	-0.124142	0.0627413	-0.344081	FRZB	frizzled-related protein [Source:HGNC Symbol;Acc:HGNC:3959]	protein_coding	no
ENSG00000204936	0.397411	1.73376	0.0999451	-0.85184	0.0763478	-0.821834	0.295963	2.5856	0.266246	0.162851	0.0485313	0.698912	0.0196198	-0.132876	0.147912	-1.70376	CD177	CD177 molecule [Source:HGNC Symbol;Acc:HGNC:30072]	polymorphic_pseudogene	no
ENSG00000177875	0.73279	1.72917	0.113648	0.656297	0.0902911	0.656576	0.0165822	1.07287	0.20332	-0.0886846	0.00260433	-0.0444243	0.000108693	-0.0364511	0.329514	-1.72889	CCDC184	coiled-coil domain containing 184 [Source:HGNC Symbol;Acc:HGNC:33749]	protein_coding	no
ENSG00000185477	0.633375	1.72619	0.103262	0.642203	0.342073	1.41135	0.00823475	1.08399	0.807418	0.235959	0.171854	0.834448	0.102808	-0.10385	0.108259	-0.957045	GPRIN3	GPRIN family member 3 [Source:HGNC Symbol;Acc:HGNC:27733]	protein_coding	no
ENSG00000204183	0.492979	1.72595	0.358213	1.4671	0.303756	1.51089	2.386e-05	0.258856	1.08407	0.299867	0.00436287	0.0998413	0.000108693	-0.0474877	0.247569	-1.68216	GDF5OS	growth differentiation factor 5 opposite strand [Source:HGNC Symbol;Acc:HGNC:33435]	protein_coding	no
ENSG00000250056	0.290949	1.722	1.92839	4.4307	0.349861	2.11118	0.248789	-2.7087	0.120141	-0.0727475	0.435595	1.47396	0.102808	0.129045	0.960173	-4.04151	LINC01018	long intergenic non-protein coding RNA 1018 [Source:HGNC Symbol;Acc:HGNC:27394]	lincRNA	no
ENSG00000270933	0.405476	1.71867	1.07953	2.84664	0.260638	1.53681	2.386e-05	-1.12797	0.0494808	0.0325445	0.0179802	0.305486	0.000108693	0.0666286	0.677795	-3.0285	CTD-2227E11.1		lincRNA	no
ENSG00000186235	0.777858	1.7166	0.0855447	-0.591486	0.00410342	-0.0556249	0.51406	2.30808	0.0881525	-0.0461204	0.628207	-1.41606	0.000108693	0.00163007	0.148716	-1.18073	AC016757.3		protein_coding	no
ENSG00000261285	0.465251	1.7154	0.0247604	0.264488	0.0921767	0.84015	0.0324476	1.45092	0.112833	0.0727128	0.00385348	0.103771	0.000108693	-0.100503	0.100735	-1.13974	RP11-481E4.2		lincRNA	no
ENSG00000087258	0.812461	1.7144	0.0035981	-0.0433632	0.0410661	0.378919	0.258323	1.75776	0.407296	-0.144387	0.0095389	-0.189884	0.000108693	-0.032615	0.188098	-1.29211	GNAO1	guanine nucleotide binding protein (G protein), alpha activating activity polypeptide O [Source:HGNC Symbol;Acc:HGNC:4389]	protein_coding	no
ENSG00000251600	0.51078	1.71258	0.00525483	0.0731097	0.0834504	0.760721	0.0788734	1.63947	0.298381	-0.141617	0.00436287	-0.105582	0.000108693	-0.040299	0.089929	-1.02497	RP11-673E1.1		lincRNA	no
ENSG00000143768	0.691687	1.71106	0.167869	0.867011	0.553907	1.78002	2.386e-05	0.844049	0.762166	0.211325	0.00516263	-0.123238	0.000108693	-0.0575307	0.0846012	-0.798056	LEFTY2	left-right determination factor 2 [Source:HGNC Symbol;Acc:HGNC:3122]	protein_coding	no
ENSG00000113721	3.42329	1.71094	1.70367	1.08472	1.35266	1.08193	0.185099	0.626222	0.0141888	0.00350077	0.00891713	0.0739855	0.000108693	-0.0177133	1.84107	-1.71374	PDGFRB	platelet-derived growth factor receptor, beta polypeptide [Source:HGNC Symbol;Acc:HGNC:8804]	protein_coding	yes
ENSG00000160951	0.375597	1.70933	0.0821998	0.755233	0.0548948	0.664245	2.386e-05	0.9541	0.31084	-0.1734	0.0664237	0.752779	0.000108693	-0.0457922	0.181525	-1.80032	PTGER1	prostaglandin E receptor 1 (subtype EP1), 42kDa [Source:HGNC Symbol;Acc:HGNC:9593]	protein_coding	no
ENSG00000223930	0.540419	1.70687	1.19312	2.47307	0.522162	1.84412	2.386e-05	-0.7662	0.594416	-0.187953	0.0117794	-0.206707	0.000108693	-0.00488096	0.578793	-2.33582	RP11-33A14.1		lincRNA	no
ENSG00000228626	0.43976	1.70496	0.1382	0.94193	0.107081	0.932751	2.386e-05	0.763033	1.09999	-0.34364	7.57352e-05	0.00504973	0.000108693	0.0188894	0.213648	-1.71414	RP11-495P10.9		pseudogene	no
ENSG00000167608	1.80694	1.70274	0.53678	0.921863	0.974747	1.40131	0.0687083	0.780875	0.0754453	-0.0225688	0.0176049	-0.141922	0.000108693	-0.0241231	0.510977	-1.22329	TMC4	transmembrane channel-like 4 [Source:HGNC Symbol;Acc:HGNC:22998]	protein_coding	no
ENSG00000228307	0.512449	1.70059	0.669729	1.93974	0.353886	1.56658	2.386e-05	-0.239148	0.108024	-0.0584556	0.161412	0.848291	0.000108693	0.0243253	0.402982	-2.07375	OR2S1P	olfactory receptor, family 2, subfamily S, member 1 pseudogene [Source:HGNC Symbol;Acc:HGNC:8275]	pseudogene	no
ENSG00000118473	2.11747	1.6968	0.540127	-0.915324	0.144767	0.487613	2.58813	2.61213	0.193643	-0.0503118	0.317159	-0.600815	1.28766	-0.114318	0.0415559	-0.293865	SGIP1	SH3-domain GRB2-like (endophilin) interacting protein 1 [Source:HGNC Symbol;Acc:HGNC:25412]	protein_coding	no
ENSG00000139155	0.363769	1.69437	0.120149	0.993688	0.0581475	0.700067	2.386e-05	0.700685	1.34209	0.428429	0.0664237	-0.748	0.000108693	0.01353	0.212473	-1.98799	SLCO1C1	solute carrier organic anion transporter family, member 1C1 [Source:HGNC Symbol;Acc:HGNC:13819]	protein_coding	yes
ENSG00000240583	3.14075	1.69317	0.127644	-0.291975	0.676621	0.801304	2.71276	1.98514	1.05103	0.113993	2.21739	-1.02645	0.000108693	-0.0319577	0.219214	-0.599888	AQP1	aquaporin 1 (Colton blood group) [Source:HGNC Symbol;Acc:HGNC:633]	protein_coding	yes
ENSG00000111348	1.27079	1.68945	0.00122091	0.0130453	0.596853	1.30552	0.554144	1.6764	0.0396653	0.017236	0.310359	-0.772942	2.11502	-0.181716	0.0442338	-0.39697	ARHGDIB	Rho GDP dissociation inhibitor (GDI) beta [Source:HGNC Symbol;Acc:HGNC:679]	protein_coding	no
ENSG00000152939	0.853085	1.68739	0.0525503	0.340926	0.238444	0.993309	0.140583	1.34646	0.762166	0.198933	0.0191249	-0.246984	0.365336	-0.119953	0.153359	-1.035	MARVELD2	MARVEL domain containing 2 [Source:HGNC Symbol;Acc:HGNC:26401]	protein_coding	no
ENSG00000164669	0.806654	1.68353	0.306009	1.03347	0.0356801	0.318967	2.386e-05	0.650063	0.882205	-0.225612	1.64813	2.10597	0.000108693	-0.0480841	0.70506	-2.39804	INTS4P1	integrator complex subunit 4 pseudogene 1 [Source:HGNC Symbol;Acc:HGNC:21925]	pseudogene	no
ENSG00000129048	0.525316	1.68227	0.892307	2.23386	0.258316	1.31006	2.386e-05	-0.551588	0.104367	-0.0544222	0.14246	0.761087	0.000108693	0.0321361	0.662777	-2.60607	ACKR4	atypical chemokine receptor 4 [Source:HGNC Symbol;Acc:HGNC:1611]	protein_coding	no
ENSG00000164530	0.274582	1.67991	1.97481	4.94813	0.00107535	0.0249027	0.389748	-3.26822	0.608094	-0.248288	0.856486	2.012	1.39999	0.280416	1.92095	-6.60313	PI16	peptidase inhibitor 16 [Source:HGNC Symbol;Acc:HGNC:21245]	protein_coding	no
ENSG00000168490	1.56411	1.67477	0.835954	1.24772	0.443711	0.979284	2.386e-05	0.42705	0.306568	0.0716411	0.185668	0.488903	0.000108693	-0.000353175	1.08797	-1.94321	PHYHIP	phytanoyl-CoA 2-hydroxylase interacting protein [Source:HGNC Symbol;Acc:HGNC:16865]	protein_coding	no
ENSG00000250654	0.869138	1.6728	1.64884	2.26225	0.513669	1.39251	2.386e-05	-0.589451	0.0224572	0.0103058	0.164346	0.601423	0.000108693	-0.0338867	1.08697	-2.54254	RP11-834C11.7		pseudogene	no
ENSG00000162078	0.557129	1.67084	1.43702	2.55687	0.224481	1.13272	2.386e-05	-0.886028	0.271449	0.105242	1.3079	1.89634	0.000108693	-0.0291091	1.00679	-3.09499	ZG16B	zymogen granule protein 16B [Source:HGNC Symbol;Acc:HGNC:30456]	protein_coding	no
ENSG00000271811	0.667716	1.67041	0.391754	1.25381	0.226305	1.06732	2.386e-05	0.416602	0.626934	-0.187641	0.024134	0.295262	0.000108693	-0.0476182	0.410019	-1.85691	RP1-79C4.4		lincRNA	no
ENSG00000237181	0.686894	1.66679	0.00881839	-0.0939416	0.0743234	0.602657	0.201428	1.76073	0.497394	-0.180953	0.236515	-0.98739	0.000108693	-0.0237502	0.101088	-0.970195	AC147651.4		antisense	no
ENSG00000249406	0.862314	1.66673	1.52778	2.25909	0.514995	1.42561	2.386e-05	-0.592355	0.0252846	-0.0114944	0.393107	0.851332	0.000108693	0.0575017	1.07087	-2.5002	RP11-893F2.5		lincRNA	no
ENSG00000108622	1.28178	1.66656	0.696164	1.25602	0.208921	0.739139	2.386e-05	0.410539	0.450814	-0.105781	0.482915	-0.854209	0.000108693	0.00479723	1.03666	-2.18344	ICAM2	intercellular adhesion molecule 2 [Source:HGNC Symbol;Acc:HGNC:5345]	protein_coding	no
ENSG00000106333	1.72369	1.66583	2.36443	2.00125	0.281789	0.71837	2.386e-05	-0.335428	0.0156047	-0.00588375	0.191096	0.505136	0.000108693	0.015635	2.33273	-2.94871	PCOLCE	procollagen C-endopeptidase enhancer [Source:HGNC Symbol;Acc:HGNC:8738]	protein_coding	no
ENSG00000182901	1.09594	1.66316	0.0200938	0.140814	0.306725	0.999139	0.334046	1.52235	1.3911	-0.254422	0.058529	-0.389785	0.392499	-0.104185	0.123945	-0.804839	RGS7	regulator of G-protein signaling 7 [Source:HGNC Symbol;Acc:HGNC:10003]	protein_coding	no
ENSG00000003989	1.20096	1.66185	0.0961545	-0.517246	0.311516	1.02966	0.839264	2.1791	0.152329	0.0544515	0.51204	-0.963593	0.000108693	0.0252661	0.00957815	-0.11494	SLC7A2	solute carrier family 7 (cationic amino acid transporter, y+ system), member 2 [Source:HGNC Symbol;Acc:HGNC:11060]	protein_coding	yes
ENSG00000229930	0.587124	1.65766	0.340002	1.32001	0.527128	1.80071	2.386e-05	0.337645	5.33427	0.734647	0.0961525	0.644953	0.000108693	0.0347581	0.149857	-1.17696	RP11-504P24.5		pseudogene	no
ENSG00000211772	0.328951	1.65728	0.00967504	-0.138098	0.237696	1.65104	0.0464321	1.79537	0.073356	-0.0549085	0.318715	-1.53349	0.000108693	-0.110252	0.00568793	0.131864	TRBC2	T cell receptor beta constant 2 [Source:HGNC Symbol;Acc:HGNC:12157]	TR_C_gene	no
ENSG00000162882	1.6561	1.65609	0.303984	0.678055	1.1031	1.49686	0.184414	0.978031	0.189282	-0.051257	0.00349938	0.0385449	3.28764	-0.182216	0.219493	-0.837284	HAAO	3-hydroxyanthranilate 3,4-dioxygenase [Source:HGNC Symbol;Acc:HGNC:4796]	protein_coding	yes
ENSG00000169908	1.60178	1.65282	0.211287	0.573513	0.411206	0.907331	0.242398	1.07931	0.206942	-0.057117	0.0178759	-0.163858	0.000108693	-0.0192075	0.496175	-1.31901	TM4SF1	transmembrane 4 L six family member 1 [Source:HGNC Symbol;Acc:HGNC:11853]	protein_coding	no
ENSG00000187068	1.4851	1.65236	0.213331	0.622326	0.230276	0.715759	0.1618	1.03003	0.383889	0.0918499	0.0608761	-0.331991	0.255519	-0.0782119	0.630308	-1.55892	C3orf70	chromosome 3 open reading frame 70 [Source:HGNC Symbol;Acc:HGNC:33731]	protein_coding	no
ENSG00000135299	3.10332	1.65208	1.79729	1.21956	1.87169	1.42889	0.0102507	0.432521	0.363383	-0.0524969	0.616012	-0.526878	0.000108693	-0.000826716	1.40305	-1.44274	ANKRD6	ankyrin repeat domain 6 [Source:HGNC Symbol;Acc:HGNC:17280]	protein_coding	no
ENSG00000179528	0.737314	1.65131	0.747472	1.64788	0.428026	1.38571	2.386e-05	0.00342633	0.401805	0.123005	0.00376378	0.0625487	0.000108693	0.0164262	0.535252	-1.91348	LBX2	ladybird homeobox 2 [Source:HGNC Symbol;Acc:HGNC:15525]	protein_coding	no
ENSG00000171873	1.04508	1.64628	0.00799236	0.0644399	0.292331	0.988541	0.358869	1.58184	0.340452	0.100979	0.288807	-0.785304	0.000108693	-0.0507532	0.103998	-0.722184	ADRA1D	adrenoceptor alpha 1D [Source:HGNC Symbol;Acc:HGNC:280]	protein_coding	no
ENSG00000198502	0.587998	1.64133	0.922429	2.13354	0.00970357	-0.148344	2.386e-05	-0.492212	0.648036	-0.206439	0.295605	1.04487	0.0181686	0.0899881	1.416	-3.92321	HLA-DRB5	major histocompatibility complex, class II, DR beta 5 [Source:HGNC Symbol;Acc:HGNC:4953]	protein_coding	no
ENSG00000125965	1.46979	1.64016	1.06994	1.44307	0.984633	1.52203	2.386e-05	0.197093	0.0200437	0.00724592	0.731745	0.872144	0.000108693	-0.00334395	0.720004	-1.5612	GDF5	growth differentiation factor 5 [Source:HGNC Symbol;Acc:HGNC:4220]	protein_coding	no
ENSG00000173641	2.90531	1.63672	0.0767927	0.209948	0.0179691	-0.0893619	1.42366	1.42678	0.913822	0.107777	1.25004	-0.821837	0.000108693	-0.00890817	1.92	-1.93603	HSPB7	heat shock 27kDa protein family, member 7 (cardiovascular) [Source:HGNC Symbol;Acc:HGNC:5249]	protein_coding	no
ENSG00000136267	0.632987	1.63607	0.60759	1.65952	0.0807242	0.616013	2.386e-05	-0.0234525	0.0362407	0.0205702	0.0164761	-0.23973	0.000108693	0.0660041	0.793877	-2.67957	DGKB	diacylglycerol kinase, beta 90kDa [Source:HGNC Symbol;Acc:HGNC:2850]	protein_coding	yes
ENSG00000172733	0.892759	1.63554	0.0098453	0.0810559	0.40965	1.25515	0.275496	1.55448	0.103827	-0.0443709	0.294062	-0.833558	0.142553	-0.0871602	0.0465679	-0.461441	PURG	purine-rich element binding protein G [Source:HGNC Symbol;Acc:HGNC:17930]	protein_coding	no
ENSG00000095303	2.83522	1.63548	4.7742	2.26629	1.22469	1.14516	0.121399	-0.630804	0.241831	-0.0437769	0.761732	0.640996	0.0700947	0.0419632	3.77422	-2.75661	PTGS1	prostaglandin-endoperoxide synthase 1 (prostaglandin G/H synthase and cyclooxygenase) [Source:HGNC Symbol;Acc:HGNC:9604]	protein_coding	yes
ENSG00000126785	2.96968	1.63494	2.60875	1.49287	1.77489	1.39005	2.386e-05	0.142072	0.353736	-0.0534778	0.0454252	0.179755	0.000108693	-0.0178682	1.82169	-1.73776	RHOJ	ras homolog family member J [Source:HGNC Symbol;Acc:HGNC:688]	protein_coding	no
ENSG00000130477	1.6204	1.63186	0.182693	0.531415	0.541284	1.04291	0.267238	1.10044	0.224939	0.0594958	0.01339	0.13457	0.704175	-0.0984039	0.370838	-1.12036	UNC13A	unc-13 homolog A (C. elegans) [Source:HGNC Symbol;Acc:HGNC:23150]	protein_coding	no
ENSG00000087303	3.21221	1.62925	3.12534	1.58914	1.32756	1.09158	2.386e-05	0.0401185	0.165329	-0.0309726	0.306455	0.41226	0.000108693	0.00344401	2.70433	-2.12681	NID2	nidogen 2 (osteonidogen) [Source:HGNC Symbol;Acc:HGNC:13389]	protein_coding	no
ENSG00000255836	0.487571	1.62837	0.242131	1.13427	0.307697	1.4459	2.386e-05	0.494107	0.233644	0.105141	0.025816	0.342199	0.000108693	-0.0108523	0.168828	-1.31674	RP11-157G21.2		pseudogene	no
ENSG00000124721	0.709161	1.62489	0.0222931	-0.186502	0.198488	0.985649	0.297538	1.81139	0.145805	-0.0682399	0.580386	-1.32314	0.0211982	-0.0838865	0.0372863	-0.452739	DNAH8	dynein, axonemal, heavy chain 8 [Source:HGNC Symbol;Acc:HGNC:2952]	protein_coding	no
ENSG00000132972	0.343519	1.62468	0.876545	2.57448	0.091711	0.895435	2.386e-05	-0.949801	0.0190743	-0.0147858	0.245402	-1.18933	0.000108693	0.00333161	0.694118	-3.30373	RNF17	ring finger protein 17 [Source:HGNC Symbol;Acc:HGNC:10060]	protein_coding	no
ENSG00000257108	0.688792	1.62394	0.614606	1.58347	0.294596	1.1916	2.386e-05	0.0404695	0.75213	-0.195995	0.24202	0.815511	0.000108693	0.00255359	0.545202	-2.01581	NHLRC4	NHL repeat containing 4 [Source:HGNC Symbol;Acc:HGNC:26700]	protein_coding	no
ENSG00000197134	0.657992	1.62338	0.38905	1.26142	0.028728	0.289268	2.386e-05	0.361956	0.239645	0.0967793	0.0758929	0.540411	0.000108693	0.0515217	0.787921	-2.59553	ZNF257	zinc finger protein 257 [Source:HGNC Symbol;Acc:HGNC:13498]	protein_coding	no
ENSG00000231233	0.397411	1.62286	0.185595	1.10972	0.124857	1.00337	2.386e-05	0.513139	0.0960834	0.0615952	0.0080864	0.212396	0.000108693	0.0119506	0.211429	-1.72921	CFAP58-AS1	CFAP58 antisense RNA 1 (head to head) [Source:HGNC Symbol;Acc:HGNC:45243]	antisense	no
ENSG00000248810	0.49915	1.62193	0.2704	1.22876	0.0853949	0.721498	2.386e-05	0.393167	0.142131	-0.0741816	0.478368	1.35978	0.000108693	0.0441173	0.407594	-2.12919	RP11-362F19.1		lincRNA	no
ENSG00000069122	0.488693	1.62178	0.00352166	-0.0468954	0.685121	2.21459	0.11975	1.66868	0.042946	-0.030202	0.00336888	-0.0637477	1.41299	-0.25596	0.0442367	0.639709	ADGRF5	adhesion G protein-coupled receptor F5 [Source:HGNC Symbol;Acc:HGNC:19030]	protein_coding	no
ENSG00000103241	0.428965	1.62156	0.380343	1.58503	0.170551	1.1576	2.386e-05	0.036525	0.435222	-0.175873	0.00260433	-0.0519009	0.000108693	0.0655836	0.332031	-2.04899	FOXF1	forkhead box F1 [Source:HGNC Symbol;Acc:HGNC:3809]	protein_coding	no
ENSG00000254319	0.519309	1.62035	0.792111	1.89333	0.18989	1.04878	2.386e-05	-0.272976	0.422719	0.152685	0.442509	1.25306	0.000108693	-0.0229985	0.61453	-2.46489	RP11-134O21.1		lincRNA	no
ENSG00000184451	0.614154	1.61969	0.200366	0.936618	0.263716	1.20048	2.386e-05	0.683074	0.0334549	-0.0191781	0.07319	0.526944	0.000108693	-0.0205083	0.214531	-1.35583	CCR10	chemokine (C-C motif) receptor 10 [Source:HGNC Symbol;Acc:HGNC:4474]	protein_coding	no
ENSG00000174326	0.329723	1.6196	0.0812169	0.745661	0.0383963	0.529889	2.386e-05	0.873944	0.0820101	-0.0611205	0.00265552	0.065697	0.000108693	0.00513069	0.193262	-1.83538	SLC16A11	solute carrier family 16, member 11 [Source:HGNC Symbol;Acc:HGNC:23093]	protein_coding	no
ENSG00000143867	1.46522	1.6178	1.24514	1.57288	0.208961	0.673984	2.386e-05	0.044919	0.48321	0.0980432	0.428768	0.7001	0.30546	0.0769778	1.66603	-2.51669	OSR1	odd-skipped related transciption factor 1 [Source:HGNC Symbol;Acc:HGNC:8111]	protein_coding	no
ENSG00000254605	0.637617	1.61779	0.2426	1.06363	0.0106567	0.152354	2.386e-05	0.554156	0.28731	0.112026	0.0152271	-0.228983	0.000108693	0.0629893	0.692735	-2.52906	RP11-626H12.2		lincRNA	no
ENSG00000144908	0.663044	1.61581	0.0621867	-0.461486	1.09152	2.52161	0.385748	2.0773	0.202154	0.0923093	0.347563	-1.13264	1.62001	-0.221871	0.198269	1.36729	ALDH1L1	aldehyde dehydrogenase 1 family, member L1 [Source:HGNC Symbol;Acc:HGNC:3978]	protein_coding	yes
ENSG00000172575	1.08769	1.61247	0.203118	0.693906	0.466559	1.17838	0.0468527	0.918563	0.403775	-0.107055	0.0774708	-0.411072	0.000108693	-0.0485014	0.263436	-1.128	RASGRP1	RAS guanyl releasing protein 1 (calcium and DAG-regulated) [Source:HGNC Symbol;Acc:HGNC:9878]	protein_coding	no
ENSG00000151789	3.49998	1.61153	0.0277998	-0.0888501	0.0502047	0.167328	2.58634	1.70038	0.166139	0.029647	3.32132	-1.10185	0.898618	-0.0665517	1.3009	-1.35535	ZNF385D	zinc finger protein 385D [Source:HGNC Symbol;Acc:HGNC:26191]	protein_coding	no
ENSG00000185634	1.74659	1.61069	0.0761918	0.307469	0.178491	0.57408	0.479172	1.30322	0.320797	-0.0740234	1.14512	-1.05911	0.000108693	0.00388946	0.555119	-1.34408	SHC4	SHC (Src homology 2 domain containing) family, member 4 [Source:HGNC Symbol;Acc:HGNC:16743]	protein_coding	no
ENSG00000018236	2.01568	1.61062	0.0346806	-0.170034	0.0243468	-0.148559	1.22051	1.78066	0.11969	0.0345398	0.835692	-0.904778	0.000108693	-0.00672442	0.77393	-1.58915	CNTN1	contactin 1 [Source:HGNC Symbol;Acc:HGNC:2171]	protein_coding	no
ENSG00000118292	2.77088	1.61044	1.18414	1.04037	0.713532	0.868962	0.0648826	0.570067	0.360516	-0.0574176	0.00566521	-0.0598462	0.000108693	0.00281461	1.72474	-1.78185	C1orf54	chromosome 1 open reading frame 54 [Source:HGNC Symbol;Acc:HGNC:26258]	protein_coding	no
ENSG00000260105	0.329721	1.60497	0.14011	1.04574	0.112533	1.05252	2.386e-05	0.559229	0.811492	0.314822	0.0312811	-0.500159	0.000108693	-0.0381495	0.153616	-1.59819	AOC4P	amine oxidase, copper containing 4, pseudogene [Source:HGNC Symbol;Acc:HGNC:48869]	pseudogene	no
ENSG00000156427	0.859853	1.60223	0.751111	1.42089	0.397247	1.16813	2.386e-05	0.181347	0.214998	0.0722205	0.339232	0.823074	0.256038	-0.0922342	0.607763	-1.855	FGF18	fibroblast growth factor 18 [Source:HGNC Symbol;Acc:HGNC:3674]	protein_coding	no
ENSG00000100024	0.471045	1.60141	0.0714434	0.539181	0.303829	1.44624	2.386e-05	1.06223	0.0332031	-0.0224011	0.0136654	-0.254493	0.0410946	-0.103263	0.0544491	-0.694347	UPB1	ureidopropionase, beta [Source:HGNC Symbol;Acc:HGNC:16297]	protein_coding	yes
ENSG00000241956	0.245605	1.60116	1.78655	4.60855	0.0441195	0.663317	0.296131	-3.00738	0.086522	-0.0591946	0.73029	1.90676	0.480831	0.193107	1.45953	-5.5464	CTC-340A15.2		antisense	no
ENSG00000259676	0.569235	1.59797	0.194037	0.941562	0.0853949	0.661073	2.386e-05	0.656411	0.0237692	0.0146143	0.130952	-0.739596	0.000108693	-0.00673425	0.362768	-1.87846	RP11-343B18.2		lincRNA	no
ENSG00000076944	1.4831	1.59788	0.772728	1.18408	0.588468	1.12543	2.386e-05	0.413805	0.021929	0.00797552	1.32396	1.14269	0.000108693	0.0316311	0.82808	-1.65653	STXBP2	syntaxin binding protein 2 [Source:HGNC Symbol;Acc:HGNC:11445]	protein_coding	no
ENSG00000230587	0.554516	1.59753	0.104135	0.654148	0.227656	1.15022	2.386e-05	0.943386	0.206649	-0.0955689	0.0305068	-0.367602	0.000108693	-0.0802481	0.132744	-1.10147	AC093609.1		lincRNA	no
ENSG00000172554	0.446386	1.59359	0.58313	1.74621	0.0703248	0.63077	2.386e-05	-0.152624	0.522953	0.194603	0.268453	1.10836	0.000108693	-0.0406479	0.618365	-2.70903	SNTG2	syntrophin, gamma 2 [Source:HGNC Symbol;Acc:HGNC:13741]	protein_coding	no
ENSG00000112619	2.48429	1.5924	1.556	1.27733	0.0687988	-0.255091	2.386e-05	0.31507	0.902162	-0.112694	0.0681891	0.248894	0.000108693	0.019523	3.86944	-3.12483	PRPH2	peripherin 2 (retinal degeneration, slow) [Source:HGNC Symbol;Acc:HGNC:9942]	protein_coding	no
ENSG00000187151	0.321805	1.59139	0.646908	2.33547	0.164655	1.28798	2.386e-05	-0.744075	0.0157886	0.0127447	0.14777	0.982204	0.000108693	0.103863	0.445595	-2.63888	ANGPTL5	angiopoietin-like 5 [Source:HGNC Symbol;Acc:HGNC:19705]	protein_coding	no
ENSG00000160712	1.64626	1.58836	0.420364	0.811637	0.427237	0.891777	0.0701089	0.776719	1.37124	-0.179184	0.0285025	-0.193257	0.000108693	-0.0065978	0.754506	-1.50822	IL6R	interleukin 6 receptor [Source:HGNC Symbol;Acc:HGNC:6019]	protein_coding	no
ENSG00000138378	2.11266	1.58749	1.4104	1.30101	1.25053	1.36817	2.386e-05	0.286482	0.501815	-0.0805926	0.00481242	-0.0522639	0.000108693	-0.0147763	1.05894	-1.52032	STAT4	signal transducer and activator of transcription 4 [Source:HGNC Symbol;Acc:HGNC:11365]	protein_coding	no
ENSG00000108797	2.36971	1.58735	0.666135	0.829441	0.411206	0.706585	0.162305	0.757911	0.357952	-0.0637973	0.315494	0.488706	0.000108693	0.0132031	1.36239	-1.71021	CNTNAP1	contactin associated protein 1 [Source:HGNC Symbol;Acc:HGNC:8011]	protein_coding	no
ENSG00000136237	1.27079	1.58693	0.0323345	0.18886	0.720001	1.37742	0.379106	1.39807	0.281601	-0.075077	2.08109	-1.58777	0.000108693	-0.0288895	0.0520577	-0.398369	RAPGEF5	Rap guanine nucleotide exchange factor (GEF) 5 [Source:HGNC Symbol;Acc:HGNC:16862]	protein_coding	no
ENSG00000215246	0.254716	1.58544	0.358359	1.83934	0.133551	1.26331	2.386e-05	-0.253899	0.0441608	-0.0376305	0.248093	1.40551	0.149983	-0.158641	0.224384	-2.16147	RP11-43F13.3		antisense	no
ENSG00000115896	2.35966	1.58507	0.180575	0.427359	0.490729	0.784215	0.603742	1.15771	0.0846275	0.0216226	1.29878	-0.914421	0.000108693	-0.011994	0.703319	-1.22822	PLCL1	phospholipase C-like 1 [Source:HGNC Symbol;Acc:HGNC:9063]	protein_coding	yes
ENSG00000138028	1.23657	1.57576	1.74989	1.97812	0.10373	0.48927	2.386e-05	-0.402354	0.153016	-0.0446134	0.00566521	0.0874088	0.554001	0.0940803	2.13003	-3.06461	CGREF1	cell growth regulator with EF-hand domain 1 [Source:HGNC Symbol;Acc:HGNC:16962]	protein_coding	no
ENSG00000224568	0.378867	1.57487	0.348957	1.43893	0.300282	1.53711	2.386e-05	0.135941	0.142566	0.0796883	0.000425012	-0.00750017	0.000108693	-0.0930567	0.174534	-1.4767	AC096669.3		lincRNA	no
ENSG00000270332	0.839966	1.57358	0.0937688	0.496016	0.362495	1.17221	0.0578886	1.07756	0.449932	0.129258	0.391237	-0.931597	0.000108693	-0.0615684	0.135696	-0.89738	SMC2-AS1	SMC2 antisense RNA 1 (head to head) [Source:HGNC Symbol;Acc:HGNC:50827]	lincRNA	no
ENSG00000107796	2.83522	1.57258	0.0539115	-0.157262	0.636995	0.768956	2.20698	1.72984	0.179078	-0.0349794	1.04399	-0.735775	0.810108	-0.0714259	0.255002	-0.646358	ACTA2	actin, alpha 2, smooth muscle, aorta [Source:HGNC Symbol;Acc:HGNC:130]	protein_coding	no
ENSG00000164849	0.856463	1.57226	0.399753	1.10441	0.313197	1.06474	2.386e-05	0.467851	0.302873	-0.0953817	0.00857072	0.14124	0.000108693	0.0136874	0.445595	-1.61194	GPR146	G protein-coupled receptor 146 [Source:HGNC Symbol;Acc:HGNC:21718]	protein_coding	no
ENSG00000141338	0.618811	1.56782	3.53371	4.02678	0.454503	1.46873	0.794152	-2.45896	0.0611283	-0.0272463	1.34292	1.56987	1.21091	0.162121	2.16244	-4.12587	ABCA8	ATP-binding cassette, sub-family A (ABC1), member 8 [Source:HGNC Symbol;Acc:HGNC:38]	protein_coding	no
ENSG00000272511	0.852861	1.56621	0.159145	-0.754986	0.0704357	-0.490017	0.796582	2.3212	0.125439	0.0566978	0.657781	-1.31489	0.000108693	-0.0734166	0.21127	-1.30124	NA	NA	lincRNA	no
ENSG00000102935	2.51085	1.56564	1.29992	1.1207	0.442099	0.694488	0.00107321	0.444944	1.58277	0.148254	0.00767676	-0.074227	0.000108693	0.0133051	1.93295	-1.99185	ZNF423	zinc finger protein 423 [Source:HGNC Symbol;Acc:HGNC:16762]	protein_coding	no
ENSG00000172935	1.29177	1.56301	0.70239	1.18249	0.298171	0.828843	2.386e-05	0.380521	0.096214	-0.0311893	0.107654	0.41292	0.000108693	0.0260385	0.970066	-1.91666	MRGPRF	MAS-related GPR, member F [Source:HGNC Symbol;Acc:HGNC:24828]	protein_coding	no
ENSG00000187479	0.685021	1.55649	0.0456478	0.336118	0.032663	0.304283	0.0686765	1.22037	0.124996	-0.0570196	0.07319	-0.51951	0.000108693	0.00352636	0.312561	-1.58833	C11orf96	chromosome 11 open reading frame 96 [Source:HGNC Symbol;Acc:HGNC:38675]	protein_coding	no
ENSG00000227438	0.613978	1.55636	0.0550456	0.392334	0.338293	1.31102	0.0395906	1.16403	0.0396184	0.0223834	0.0159402	0.234216	0.000108693	-0.0428332	0.0606666	-0.637678	AP001471.1		antisense	no
ENSG00000173114	2.82481	1.55611	3.04651	1.61228	0.819645	0.871039	2.386e-05	-0.0561691	0.162357	0.0298208	0.734442	-0.578365	0.000108693	-0.0226886	3.10731	-2.29736	LRRN3	leucine rich repeat neuronal 3 [Source:HGNC Symbol;Acc:HGNC:17200]	protein_coding	no
ENSG00000159374	0.732175	1.55119	0.191676	0.798856	0.217396	0.948346	2.386e-05	0.752329	1.77742	0.31353	0.00991621	0.172143	0.000108693	-0.0139639	0.285192	-1.4017	M1AP	meiosis 1 associated protein [Source:HGNC Symbol;Acc:HGNC:25183]	protein_coding	no
ENSG00000267505	0.244518	1.54771	0.00716289	0.129263	0.0595321	0.851218	2.386e-05	1.41844	0.291215	-0.192716	0.101935	-1.08934	0.000108693	-0.0172717	0.0388113	-0.825752	CTC-296K1.3		lincRNA	no
ENSG00000213071	1.30289	1.54769	0.704519	1.1573	0.258075	0.756165	2.386e-05	0.390396	0.570541	0.115551	0.04347	0.275218	0.000108693	-0.0170859	0.981092	-1.94882	LPAL2	lipoprotein, Lp(a)-like 2, pseudogene [Source:HGNC Symbol;Acc:HGNC:21210]	pseudogene	no
ENSG00000173267	1.34577	1.54551	0.444683	0.901506	0.168666	0.600651	0.00359078	0.644004	0.0623232	-0.0214437	0.0487083	0.291434	0.000108693	0.000200733	0.922901	-1.84637	SNCG	synuclein, gamma (breast cancer-specific protein 1) [Source:HGNC Symbol;Acc:HGNC:11141]	protein_coding	no
ENSG00000213949	2.67281	1.5441	0.0053704	-0.0250275	1.28537	1.16274	1.72254	1.56913	0.279523	-0.0495748	0.307572	-0.447903	0.977598	-0.0781568	0.085773	-0.356333	ITGA1	integrin, alpha 1 [Source:HGNC Symbol;Acc:HGNC:6134]	protein_coding	no
ENSG00000140481	0.418041	1.54382	0.000515345	0.0105133	0.0198824	0.268969	0.0607119	1.53331	0.217251	0.115964	0.0186991	-0.333709	0.000108693	-0.0625014	0.12965	-1.28536	CCDC33	coiled-coil domain containing 33 [Source:HGNC Symbol;Acc:HGNC:26552]	protein_coding	no
ENSG00000186281	0.786955	1.54349	0.0595841	-0.358374	0.214397	0.904288	0.501185	1.90187	0.00902538	-0.00513853	0.150351	-0.691215	0.519844	-0.129121	0.0219852	-0.280832	GPAT2	glycerol-3-phosphate acyltransferase 2, mitochondrial [Source:HGNC Symbol;Acc:HGNC:27168]	protein_coding	yes
ENSG00000250241	0.705816	1.54011	0.22711	-0.976251	0.510895	1.55694	0.824478	2.51636	0.764437	-0.206476	0.0621238	0.468086	0.453281	-0.124088	0.134941	0.99308	RP11-9G1.3		lincRNA	no
ENSG00000140092	1.9739	1.53973	3.06807	2.01781	0.610594	0.923275	2.386e-05	-0.478078	0.0198466	0.00608961	0.302994	0.51252	0.000108693	0.0310625	2.6141	-2.63426	FBLN5	fibulin 5 [Source:HGNC Symbol;Acc:HGNC:3602]	protein_coding	no
ENSG00000011465	1.85035	1.53923	2.14186	1.70517	0.64224	0.988386	2.386e-05	-0.16594	0.0146574	-0.00501812	0.250776	0.519547	0.000108693	0.00547095	1.72553	-2.25601	DCN	decorin [Source:HGNC Symbol;Acc:HGNC:2705]	protein_coding	no
ENSG00000162654	0.973376	1.53839	0.317456	0.852742	1.38929	2.14135	2.386e-05	0.685644	0.0221595	-0.00952215	0.0643041	-0.369392	1.45503	-0.142216	0.0246885	-0.249778	GBP4	guanylate binding protein 4 [Source:HGNC Symbol;Acc:HGNC:20480]	protein_coding	no
ENSG00000133105	0.444933	1.53789	0.271588	1.27436	0.0103774	0.170621	2.386e-05	0.263528	0.118534	-0.0658252	0.000685718	-0.00962079	0.000108693	0.078338	0.59219	-2.64163	RXFP2	relaxin/insulin-like family peptide receptor 2 [Source:HGNC Symbol;Acc:HGNC:17318]	protein_coding	no
ENSG00000196090	0.329731	1.53659	0.0207136	0.231295	0.0725247	0.745141	0.00211593	1.30529	0.0469233	-0.0365385	0.0475543	0.621122	0.114001	-0.139521	0.0767568	-1.02274	PTPRT	protein tyrosine phosphatase, receptor type, T [Source:HGNC Symbol;Acc:HGNC:9682]	protein_coding	yes
ENSG00000244791	0.350125	1.53617	0.0857624	0.680724	0.06567	0.675745	2.386e-05	0.855443	0.1613	-0.0960742	0.00385348	0.102074	0.000108693	-0.0554549	0.166651	-1.54115	RP11-65D17.1		lincRNA	no
ENSG00000248955	0.755346	1.53271	0.142889	0.667151	0.0337281	0.294997	0.00211593	0.865557	0.0150896	-0.00846808	0.0777221	0.517892	0.000108693	-0.0525946	0.4878	-1.90486	RP11-114H7.3		pseudogene	no
ENSG00000126890	0.408881	1.53036	0.699986	1.99194	0.0219189	0.278877	2.386e-05	-0.461574	0.478787	-0.192162	0.00481242	0.135796	0.000108693	-0.00681672	0.817371	-3.24343	CTAG2	cancer/testis antigen 2 [Source:HGNC Symbol;Acc:HGNC:2492]	protein_coding	no
ENSG00000132470	1.22214	1.52996	0.0204824	-0.121178	0.0389052	0.253525	0.655909	1.65113	0.121793	-0.0424079	0.0159242	0.169013	0.468473	-0.100043	0.298454	-1.15525	ITGB4	integrin, beta 4 [Source:HGNC Symbol;Acc:HGNC:6158]	protein_coding	no
ENSG00000172716	1.09999	1.52962	1.51646	1.82511	0.0356801	0.244194	2.386e-05	-0.295489	0.99853	0.180802	0.192857	-0.598741	0.000108693	0.0236891	1.88256	-3.11053	SLFN11	schlafen family member 11 [Source:HGNC Symbol;Acc:HGNC:26633]	protein_coding	no
ENSG00000013016	3.41928	1.52914	0.0662534	0.157295	0.916755	0.78893	1.94397	1.37184	0.402399	0.0514714	0.345002	-0.37942	1.11908	-0.0663065	0.716675	-0.8975	EHD3	EH-domain containing 3 [Source:HGNC Symbol;Acc:HGNC:3244]	protein_coding	no
ENSG00000139200	1.20513	1.52716	1.70165	1.83785	0.12667	0.522167	2.386e-05	-0.310697	0.528177	0.107895	1.06648	1.07634	0.000108693	-0.0139857	1.90301	-2.84285	PIANP	PILR alpha associated neural protein [Source:HGNC Symbol;Acc:HGNC:25338]	protein_coding	no
ENSG00000249741	1.59822	1.52698	0.543478	0.896259	0.371136	0.804559	0.0190405	0.630721	0.0392221	-0.0129448	0.00349938	-0.0388613	0.000108693	-0.023488	0.872206	-1.61868	RP11-673E1.3		pseudogene	no
ENSG00000182463	0.324934	1.52574	3.10686	4.8855	0.0692657	0.705283	0.811239	-3.35976	0.00299334	0.00179175	2.71193	2.65176	0.321029	0.128281	2.2335	-5.70595	TSHZ2	teashirt zinc finger homeobox 2 [Source:HGNC Symbol;Acc:HGNC:13010]	protein_coding	no
ENSG00000164106	1.04508	1.52533	1.77577	2.04304	0.651235	1.33515	2.386e-05	-0.517715	0.336548	-0.0883601	0.414115	0.793132	0.000108693	0.0219711	1.12061	-2.23321	SCRG1	stimulator of chondrogenesis 1 [Source:HGNC Symbol;Acc:HGNC:17036]	protein_coding	no
ENSG00000115380	1.87928	1.52531	3.1447	2.11798	1.37685	1.48146	0.0280196	-0.592673	0.455799	-0.0853406	0.842728	0.843744	0.753102	0.0878565	1.6495	-2.16183	EFEMP1	EGF containing fibulin-like extracellular matrix protein 1 [Source:HGNC Symbol;Acc:HGNC:3218]	protein_coding	no
ENSG00000044524	0.995272	1.52459	0.281639	0.837763	0.634401	1.39459	2.386e-05	0.686829	0.59208	-0.133013	0.123212	0.490039	0.000108693	0.013583	0.204785	-0.967768	EPHA3	EPH receptor A3 [Source:HGNC Symbol;Acc:HGNC:3387]	protein_coding	yes
ENSG00000162407	1.88379	1.52364	3.0183	2.05472	0.502631	0.845637	0.00804964	-0.531072	0.196174	-0.0460064	0.056893	0.263037	0.494838	0.0758007	2.59424	-2.73272	PLPP3	phospholipid phosphatase 3 [Source:HGNC Symbol;Acc:HGNC:9229]	protein_coding	yes
ENSG00000261054	0.298021	1.52222	0.00559571	-0.0948877	0.048233	0.6384	0.0198479	1.61711	0.444391	0.228145	0.0606565	-0.752455	0.000108693	-0.0782997	0.0435819	-0.788937	RP11-6O2.4		antisense	no
ENSG00000254458	0.451689	1.52137	0.523994	1.6308	0.196362	1.11363	2.386e-05	-0.109437	0.394706	-0.153875	0.224163	0.951369	0.000108693	0.0170698	0.40418	-2.03854	RP11-867G23.13		antisense	no
ENSG00000261105	0.585262	1.51996	0.841097	1.79096	0.426853	1.42657	2.386e-05	-0.271007	0.464951	-0.136684	0.057654	-0.415996	0.000108693	-0.00554393	0.509294	-1.88435	LMO7-AS1	LMO7 antisense RNA 1 [Source:HGNC Symbol;Acc:HGNC:50277]	antisense	no
ENSG00000049540	1.36435	1.5189	0.0304519	-0.150824	0.215505	0.648056	0.888052	1.66973	0.209543	-0.0582903	1.39753	-1.24035	0.000108693	-0.0173798	0.151311	-0.720024	ELN	elastin [Source:HGNC Symbol;Acc:HGNC:3327]	protein_coding	no
ENSG00000163453	2.4192	1.51793	0.112959	0.283877	0.840764	0.958602	0.917017	1.23405	0.594166	-0.0866446	0.150351	-0.357224	0.0365642	-0.0420615	0.371995	-0.843202	IGFBP7	insulin-like growth factor binding protein 7 [Source:HGNC Symbol;Acc:HGNC:5476]	protein_coding	no
ENSG00000263176	0.390549	1.51476	0.733331	2.08673	0.146608	1.01996	2.386e-05	-0.571962	0.110043	0.0617042	0.176351	0.908876	0.000108693	0.0430213	0.573273	-2.58153	RP11-893F2.15		processed_transcript	no
ENSG00000130413	1.47333	1.51368	0.458683	0.875794	0.492078	0.980925	0.0103374	0.637884	0.997128	0.145598	0.0248097	0.177694	0.000108693	0.00787326	0.651216	-1.40855	STK33	serine/threonine kinase 33 [Source:HGNC Symbol;Acc:HGNC:14568]	protein_coding	yes
ENSG00000234336	0.421192	1.5129	0.263135	1.19095	0.138559	0.951977	2.386e-05	0.321945	0.108664	0.0611314	0.0155933	0.265813	0.000108693	-0.00823958	0.268305	-1.75187	JAZF1-AS1	JAZF1 antisense RNA 1 [Source:HGNC Symbol;Acc:HGNC:41218]	antisense	no
ENSG00000164078	1.01529	1.50937	0.42429	1.02738	0.0179691	0.154399	2.386e-05	0.481985	0.376623	0.0966839	0.00115764	-0.0118183	0.0710868	0.0686736	1.15333	-2.38235	MST1R	macrophage stimulating 1 receptor [Source:HGNC Symbol;Acc:HGNC:7381]	protein_coding	yes
ENSG00000167157	0.72937	1.50844	1.03849	1.78906	0.248502	0.962443	2.386e-05	-0.280622	0.066381	-0.0291802	0.676627	1.14484	0.000108693	0.000422379	0.88931	-2.33506	PRRX2	paired related homeobox 2 [Source:HGNC Symbol;Acc:HGNC:21338]	protein_coding	no
ENSG00000104213	0.689549	1.50781	0.3727	1.14667	0.219215	0.956471	2.386e-05	0.361147	0.124996	0.0506676	0.0677557	0.445152	0.000108693	0.00877328	0.440986	-1.69801	PDGFRL	platelet-derived growth factor receptor-like [Source:HGNC Symbol;Acc:HGNC:8805]	protein_coding	no
ENSG00000120279	0.319977	1.50743	0.299864	1.43426	0.0478105	0.563907	2.386e-05	0.0731698	1.13744	-0.368069	0.248093	1.14685	0.000108693	-0.00267193	0.384641	-2.37779	MYCT1	myc target 1 [Source:HGNC Symbol;Acc:HGNC:23172]	protein_coding	no
ENSG00000168779	0.937664	1.50227	0.591224	1.20543	0.0142251	-0.135142	2.386e-05	0.296832	0.11592	-0.0430959	0.0742415	0.413797	0.000108693	0.0231813	1.41179	-2.84284	SHOX2	short stature homeobox 2 [Source:HGNC Symbol;Acc:HGNC:10854]	protein_coding	no
ENSG00000234449	0.30187	1.5022	1.52245	3.21627	0.0855222	0.832563	0.0737225	-1.71407	0.0313316	0.0184435	2.93733	-3.57136	0.000108693	0.0295365	1.17474	-3.88591	RP11-706O15.3		processed_transcript	no
ENSG00000173391	0.271488	1.50176	0.183785	1.25857	0.00335907	-0.0654094	2.386e-05	0.24319	0.00419591	-0.00363494	0.0178759	-0.357728	0.000108693	0.0223084	0.426689	-2.82575	OLR1	oxidized low density lipoprotein (lectin-like) receptor 1 [Source:HGNC Symbol;Acc:HGNC:8133]	protein_coding	no
ENSG00000106113	0.495316	1.49884	0.459402	1.38297	0.509194	1.671	2.386e-05	0.115872	1.07635	0.261178	0.00575654	-0.143438	0.000108693	-0.0759334	0.173964	-1.21081	CRHR2	corticotropin releasing hormone receptor 2 [Source:HGNC Symbol;Acc:HGNC:2358]	protein_coding	no
ENSG00000124749	0.749007	1.4986	2.55645	2.85834	0.121818	0.639997	0.192482	-1.35974	0.0325875	-0.014733	0.794335	1.15487	0.133913	0.0828421	2.11824	-3.71695	COL21A1	collagen, type XXI, alpha 1 [Source:HGNC Symbol;Acc:HGNC:17025]	protein_coding	no
ENSG00000167600	0.347575	1.49506	0.490523	1.80482	0.0660448	0.664203	2.386e-05	-0.309767	0.0202299	-0.0151808	0.045193	0.552142	0.000108693	0.0948054	0.507529	-2.63568	CYP2S1	cytochrome P450, family 2, subfamily S, polypeptide 1 [Source:HGNC Symbol;Acc:HGNC:15654]	protein_coding	yes
ENSG00000178662	0.861104	1.49347	1.26983	1.82098	0.528785	1.29007	2.386e-05	-0.327508	0.178647	0.0588212	0.705618	-1.05482	0.000108693	-0.0434303	0.835706	-2.02439	CSRNP3	cysteine-serine-rich nuclear protein 3 [Source:HGNC Symbol;Acc:HGNC:30729]	protein_coding	no
ENSG00000159733	1.65155	1.49326	0.76572	1.04151	0.399446	0.806517	2.386e-05	0.451749	0.386857	-0.0755683	0.024134	0.162995	0.000108693	0.00904874	1.10106	-1.72825	ZFYVE28	zinc finger, FYVE domain containing 28 [Source:HGNC Symbol;Acc:HGNC:29334]	protein_coding	no
ENSG00000213694	1.69292	1.49303	2.52166	1.89426	0.107118	0.391459	2.386e-05	-0.401232	6.11011	0.385008	0.345733	0.572071	0.443416	0.0755224	2.96279	-2.99583	S1PR3	sphingosine-1-phosphate receptor 3 [Source:HGNC Symbol;Acc:HGNC:3167]	protein_coding	no
ENSG00000105419	1.82686	1.49082	1.17667	1.20215	0.688626	1.00232	2.386e-05	0.288678	0.127182	0.0312969	0.139016	0.369798	0.000108693	-0.00261725	1.19514	-1.69065	MEIS3	Meis homeobox 3 [Source:HGNC Symbol;Acc:HGNC:29537]	protein_coding	no
ENSG00000267280	1.50548	1.48925	0.118873	0.406249	0.172866	0.559876	0.278502	1.083	1.61198	-0.202819	0.0472002	-0.266761	0.000108693	-0.0147765	0.558257	-1.33562	TBX2-AS1	TBX2 antisense RNA 1 [Source:HGNC Symbol;Acc:HGNC:50355]	antisense	no
ENSG00000203706	1.63894	1.48903	0.0272176	0.130505	0.401454	0.818485	0.636327	1.35853	0.223559	-0.0540999	0.371399	-0.621723	0.197582	-0.0631467	0.22803	-0.801056	SERTAD4-AS1	SERTAD4 antisense RNA 1 [Source:HGNC Symbol;Acc:HGNC:32019]	antisense	no
ENSG00000154265	2.40273	1.48667	3.27125	1.81974	1.4179	1.27767	2.386e-05	-0.333068	0.191918	0.0344265	0.125578	0.283631	0.000108693	0.0282245	2.30058	-2.02874	ABCA5	ATP-binding cassette, sub-family A (ABC1), member 5 [Source:HGNC Symbol;Acc:HGNC:35]	protein_coding	no
ENSG00000174804	3.52375	1.4861	2.35736	1.10985	2.43272	1.28412	0.0294305	0.37625	0.433043	0.0489122	0.00566521	0.0442414	0.000108693	-0.0220335	1.67889	-1.31184	FZD4	frizzled class receptor 4 [Source:HGNC Symbol;Acc:HGNC:4042]	protein_coding	no
ENSG00000139220	0.829875	1.48606	0.0391431	0.261709	0.53874	1.37784	0.138827	1.22436	1.04208	0.210922	0.0418156	-0.33975	0.000108693	-0.0464243	0.0372863	-0.369933	PPFIA2	protein tyrosine phosphatase, receptor type, f polypeptide (PTPRF), interacting protein (liprin), alpha 2 [Source:HGNC Symbol;Acc:HGNC:9246]	protein_coding	no
ENSG00000111261	2.10182	1.48142	1.85406	1.42639	1.00859	1.12905	2.386e-05	0.0550268	0.258433	0.0477624	0.538127	0.576965	0.000108693	0.0192856	1.56693	-1.77875	MANSC1	MANSC domain containing 1 [Source:HGNC Symbol;Acc:HGNC:25505]	protein_coding	yes
ENSG00000116132	3.37861	1.48139	3.72188	1.55872	1.08696	0.837736	2.386e-05	-0.0773329	0.462813	-0.055729	0.0961525	0.222087	0.000108693	0.000609644	3.75441	-2.20238	PRRX1	paired related homeobox 1 [Source:HGNC Symbol;Acc:HGNC:9142]	protein_coding	no
ENSG00000205090	0.438679	1.48007	0.197854	0.988564	0.150483	0.967253	2.386e-05	0.491505	0.455923	-0.171269	0.0860658	0.631061	0.000108693	-0.0289115	0.215683	-1.50138	TMEM240	transmembrane protein 240 [Source:HGNC Symbol;Acc:HGNC:25186]	protein_coding	no
ENSG00000184986	0.464673	1.47984	0.0679057	0.504893	0.106625	0.788423	2.386e-05	0.974951	0.297949	-0.12756	0.0136654	0.234551	0.000108693	-0.0181433	0.147225	-1.19631	TMEM121	transmembrane protein 121 [Source:HGNC Symbol;Acc:HGNC:20511]	protein_coding	no
ENSG00000184060	1.17476	1.46929	0.148015	0.508849	0.731509	1.31743	0.120145	0.960436	0.0596399	-0.0217575	0.375963	-0.721561	0.102808	-0.0651264	0.123437	-0.660702	ADAP2	ArfGAP with dual PH domains 2 [Source:HGNC Symbol;Acc:HGNC:16487]	protein_coding	no
ENSG00000065717	1.87469	1.46914	0.351987	0.638251	0.185233	0.500488	0.184414	0.830892	0.721607	-0.108942	0.0258532	0.164479	0.000108693	-0.0213252	1.0548	-1.60691	TLE2	transducin-like enhancer of split 2 [Source:HGNC Symbol;Acc:HGNC:11838]	protein_coding	no
ENSG00000164161	0.803752	1.46643	0.203412	-0.830225	0.0147588	0.158062	0.857447	2.29665	0.642246	-0.169412	0.449969	-1.03694	0.000108693	-0.0352562	0.0457885	-0.478143	HHIP	hedgehog interacting protein [Source:HGNC Symbol;Acc:HGNC:14866]	protein_coding	no
ENSG00000169432	1.61098	1.46584	0.624797	0.905584	1.56976	1.69333	0.00804964	0.560253	1.0173	-0.140693	0.02374	0.163116	0.000108693	0.005842	0.179417	-0.678088	SCN9A	sodium channel, voltage gated, type IX alpha subunit [Source:HGNC Symbol;Acc:HGNC:10597]	protein_coding	no
ENSG00000164330	2.25518	1.46558	2.16056	1.45938	0.818949	0.956004	2.386e-05	0.00620222	1.01645	0.113121	0.216332	0.384193	0.000108693	0.0337351	1.95753	-1.96895	EBF1	early B-cell factor 1 [Source:HGNC Symbol;Acc:HGNC:3126]	protein_coding	no
ENSG00000182175	0.842042	1.46526	2.51908	2.58967	0.564403	1.3228	0.135654	-1.12441	0.0290441	-0.0112457	1.10392	1.16398	0.000108693	0.0534146	1.5657	-2.73214	RGMA	repulsive guidance molecule family member a [Source:HGNC Symbol;Acc:HGNC:30308]	protein_coding	no
ENSG00000248677	0.416785	1.46487	0.300109	1.25396	0.287464	1.36619	2.386e-05	0.210909	0.0108059	0.00743398	0.024134	0.325259	0.000108693	-0.000174086	0.181747	-1.35264	CTD-2044J15.1		lincRNA	no
ENSG00000231877	0.391708	1.46424	0.415725	1.57087	0.136019	0.961718	2.386e-05	-0.106627	0.366347	-0.151376	0.0895345	0.665105	0.000108693	0.0841444	0.380027	-2.07338	RP11-177F15.1		lincRNA	no
ENSG00000179776	0.342362	1.46417	0.0305934	0.314322	0.00723299	0.126462	2.386e-05	1.14985	0.267735	0.139309	0.304055	1.32264	0.000108693	-0.0547425	0.192727	-1.65203	CDH5	cadherin 5, type 2 (vascular endothelium) [Source:HGNC Symbol;Acc:HGNC:1764]	protein_coding	no
ENSG00000138741	0.525199	1.46292	0.0881604	0.551056	0.0984552	0.694522	2.386e-05	0.911863	0.206193	0.0904972	0.0712502	-0.551314	0.000108693	-0.0642927	0.19673	-1.31945	TRPC3	transient receptor potential cation channel, subfamily C, member 3 [Source:HGNC Symbol;Acc:HGNC:12335]	protein_coding	no
ENSG00000197565	1.3243	1.46035	0.0766614	0.321045	0.0906515	0.413777	0.274373	1.13931	0.773457	0.13649	0.107825	-0.406719	0.000108693	-0.0288364	0.530802	-1.36762	COL4A6	collagen, type IV, alpha 6 [Source:HGNC Symbol;Acc:HGNC:2208]	protein_coding	no
ENSG00000204314	1.54568	1.45706	1.44111	1.41262	0.573961	0.974173	2.386e-05	0.0444395	0.153383	0.037453	0.140124	0.382582	0.000108693	-0.00282398	1.34272	-1.89551	PRRT1	proline-rich transmembrane protein 1 [Source:HGNC Symbol;Acc:HGNC:13943]	protein_coding	no
ENSG00000168477	0.375855	1.45358	2.07364	3.63735	0.162751	1.06566	0.307264	-2.18376	0.244807	-0.111997	1.32866	2.13596	0.531184	0.167086	1.36225	-4.02527	TNXB	tenascin XB [Source:HGNC Symbol;Acc:HGNC:11976]	protein_coding	no
ENSG00000229666	0.552138	1.45225	0.00115632	-0.0165535	0.239911	1.08419	0.140615	1.4688	1.09979	-0.276922	0.0437388	-0.430696	0.1484	-0.103439	0.0259251	-0.351505	MAST4-AS1	MAST4 antisense RNA 1 [Source:HGNC Symbol;Acc:HGNC:40865]	antisense	no
ENSG00000103528	0.555427	1.45175	0.0765175	0.470366	0.139127	0.792891	0.00867058	0.981384	0.0189151	0.0113884	0.00481242	0.105871	0.000108693	-0.0810594	0.154583	-1.12922	SYT17	synaptotagmin XVII [Source:HGNC Symbol;Acc:HGNC:24119]	protein_coding	no
ENSG00000013297	1.23126	1.45019	1.59056	1.69612	0.389132	0.888596	2.386e-05	-0.245929	0.648402	-0.125122	1.02691	1.07504	0.0440435	0.0589387	1.36225	-2.25771	CLDN11	claudin 11 [Source:HGNC Symbol;Acc:HGNC:8514]	protein_coding	no
ENSG00000182752	1.60355	1.44536	1.71381	1.54357	1.0769	1.32606	2.386e-05	-0.0982145	1.77183	-0.191931	0.108839	0.355254	0.246948	0.0637286	1.05011	-1.66287	PAPPA	pregnancy-associated plasma protein A, pappalysin 1 [Source:HGNC Symbol;Acc:HGNC:8602]	protein_coding	no
ENSG00000183760	0.333932	1.44521	0.08503	0.709246	0.0371794	-0.470051	2.386e-05	0.735969	0.0672674	-0.0463053	0.00481242	0.14781	0.000108693	0.081359	0.432758	-2.62451	PAPL	Iron/zinc purple acid phosphatase-like protein [Source:UniProtKB/Swiss-Prot;Acc:Q6ZNF0]	protein_coding	yes
ENSG00000132832	0.359931	1.44399	0.170433	1.02832	0.0173893	0.246766	2.386e-05	0.415662	0.00245132	-0.00184256	0.0177813	0.301507	0.000108693	0.0521931	0.381088	-2.22555	LINC01260	long intergenic non-protein coding RNA 1260 [Source:HGNC Symbol;Acc:HGNC:49900]	antisense	no
ENSG00000162496	2.11658	1.44351	2.48446	1.60596	0.764649	0.939785	2.386e-05	-0.162449	1.30451	-0.135392	0.481338	0.553195	0.000108693	0.0341921	2.11824	-2.10968	DHRS3	dehydrogenase/reductase (SDR family) member 3 [Source:HGNC Symbol;Acc:HGNC:17693]	protein_coding	yes
ENSG00000185046	0.859806	1.44078	0.000469107	0.00356527	0.015108	0.148013	0.275397	1.43721	0.117978	0.046186	0.0369958	-0.310729	0.000108693	0.0111452	0.291483	-1.29633	ANKS1B	ankyrin repeat and sterile alpha motif domain containing 1B [Source:HGNC Symbol;Acc:HGNC:24600]	protein_coding	no
ENSG00000186354	0.868426	1.44042	1.00688	1.58573	0.174376	0.70923	2.386e-05	-0.145315	0.486647	0.111471	0.0786603	0.3858	0.00882563	0.0588132	1.15379	-2.31692	C9orf47	chromosome 9 open reading frame 47 [Source:HGNC Symbol;Acc:HGNC:23669]	protein_coding	no
ENSG00000269640	0.85663	1.4401	0.115601	0.511059	0.0792114	0.462011	0.0464471	0.929044	1.09871	-0.217313	0.036309	-0.303025	0.156888	-0.0853974	0.397681	-1.48915	NA	NA	lincRNA	no
ENSG00000135269	3.11542	1.43784	1.58378	0.965901	0.924465	0.803903	0.076473	0.471935	0.608364	-0.0691387	0.00349938	-0.0218735	0.000108693	0.0174422	1.93295	-1.59983	TES	testin LIM domain protein [Source:HGNC Symbol;Acc:HGNC:14620]	protein_coding	no
ENSG00000166106	2.51588	1.43682	0.0901234	0.231455	1.00871	0.98467	1.02051	1.20537	0.577184	-0.0773053	0.191135	-0.35168	0.119389	-0.0436021	0.296243	-0.683608	ADAMTS15	ADAM metallopeptidase with thrombospondin type 1 motif, 15 [Source:HGNC Symbol;Acc:HGNC:16305]	protein_coding	no
ENSG00000133026	3.33484	1.43612	1.02496	0.717541	1.36246	0.949756	0.462276	0.718584	0.0651452	-0.0123747	0.00751689	-0.0578814	0.000108693	-0.0161389	1.2957	-1.20391	MYH10	myosin, heavy chain 10, non-muscle [Source:HGNC Symbol;Acc:HGNC:7568]	protein_coding	no
ENSG00000137727	0.774291	1.43578	2.75234	2.78012	0.0595321	0.38175	0.242398	-1.34434	0.403072	-0.104524	0.707026	1.03144	0.000108693	0.0592321	2.38957	-3.83415	ARHGAP20	Rho GTPase activating protein 20 [Source:HGNC Symbol;Acc:HGNC:18357]	protein_coding	no
ENSG00000185495	0.706192	1.43499	0.369864	1.06498	0.235162	0.927007	2.386e-05	0.370016	1.07645	-0.225825	0.0193287	-0.223509	0.000108693	0.0172865	0.407594	-1.57296	RP11-504P24.3		lincRNA	no
ENSG00000223653	0.428383	1.43309	0.0529556	0.424529	0.110955	0.811391	2.386e-05	1.00857	0.111843	-0.0608938	0.0356357	-0.418087	0.000108693	0.00368702	0.115475	-1.04623	RP11-131L23.1		antisense	no
ENSG00000181690	2.46045	1.43118	1.39147	1.05179	1.26844	1.13017	2.386e-05	0.379391	2.84179	-0.192582	0.0637114	0.212053	0.000108693	-0.0298663	1.18514	-1.35279	PLAG1	pleiomorphic adenoma gene 1 [Source:HGNC Symbol;Acc:HGNC:9045]	protein_coding	no
ENSG00000019582	0.555598	1.43041	1.64587	2.60449	0.143181	-0.797703	0.0567456	-1.17408	0.02255	-0.0123786	0.74446	1.3356	0.361144	0.124276	2.19449	-4.8326	CD74	CD74 molecule, major histocompatibility complex, class II invariant chain [Source:HGNC Symbol;Acc:HGNC:1697]	protein_coding	no
ENSG00000167617	1.04508	1.4292	0.81489	1.26372	0.427677	1.00193	2.386e-05	0.165481	0.595889	-0.122671	0.343822	0.687325	0.000108693	-0.0318585	0.742438	-1.69099	CDC42EP5	CDC42 effector protein (Rho GTPase binding) 5 [Source:HGNC Symbol;Acc:HGNC:17408]	protein_coding	no
ENSG00000188487	0.495025	1.42913	0.0389151	0.309171	0.024078	0.259454	0.0233686	1.11996	3.95788	0.603611	0.00477126	-0.106938	0.000108693	-0.0541297	0.226805	-1.47885	INSC	inscuteable homolog (Drosophila) [Source:HGNC Symbol;Acc:HGNC:33116]	protein_coding	no
ENSG00000144891	1.87017	1.42868	1.55363	1.32004	0.598799	0.881744	2.386e-05	0.10864	0.206144	0.0423927	0.0243778	0.146733	0.000108693	-0.00363595	1.57158	-1.86697	AGTR1	angiotensin II receptor, type 1 [Source:HGNC Symbol;Acc:HGNC:336]	protein_coding	no
ENSG00000088340	1.20919	1.42846	0.00401553	-0.0323015	0.221189	0.702274	0.503252	1.46076	0.00559929	-0.00231191	0.00349113	-0.0358658	0.000108693	-0.00463106	0.13506	-0.693883	FER1L4	fer-1-like family member 4, pseudogene (functional) [Source:HGNC Symbol;Acc:HGNC:15801]	pseudogene	no
ENSG00000244198	0.574634	1.42816	0.394122	1.22259	0.241153	1.04411	2.386e-05	0.205573	0.563791	-0.159343	0.14886	0.664038	0.000108693	0.0552803	0.361063	-1.60664	RP4-545C24.1		antisense	no
ENSG00000228816	0.509585	1.42639	0.123811	0.689679	0.117134	0.757144	2.386e-05	0.736711	0.429181	-0.147512	0.0404565	-0.409761	0.000108693	0.0021472	0.215317	-1.35892	AK3P5	adenylate kinase 3 pseudogene 5 [Source:HGNC Symbol;Acc:HGNC:39064]	pseudogene	no
ENSG00000247809	2.04859	1.42467	0.325242	0.561793	0.55855	0.815387	0.283943	0.862873	1.62126	-0.16072	0.0810347	-0.267563	0.0433378	-0.0424668	0.699585	-1.17107	NR2F2-AS1	NR2F2 antisense RNA 1 [Source:HGNC Symbol;Acc:HGNC:44222]	antisense	no
ENSG00000197380	3.42329	1.42444	0.937241	0.677012	1.12749	0.817306	0.550894	0.747431	4.32405	0.190381	0.248093	-0.299801	0.0229802	-0.0283603	1.61865	-1.28415	DACT3	dishevelled-binding antagonist of beta-catenin 3 [Source:HGNC Symbol;Acc:HGNC:30745]	protein_coding	no
ENSG00000127083	0.319091	1.42349	1.53164	3.1116	0.2857	1.49009	0.0991149	-1.68811	0.181059	0.0832982	0.453714	1.23129	0.000108693	0.017601	0.803006	-3.045	OMD	osteomodulin [Source:HGNC Symbol;Acc:HGNC:8134]	protein_coding	no
ENSG00000133816	2.9959	1.42341	0.846048	0.696782	1.22691	0.955362	0.382053	0.726623	0.166432	-0.0288941	0.00349938	0.0247471	0.000108693	-0.0215003	1.05898	-1.16483	MICAL2	microtubule associated monooxygenase, calponin and LIM domain containing 2 [Source:HGNC Symbol;Acc:HGNC:24693]	protein_coding	no
ENSG00000100968	2.78106	1.42079	1.74759	1.09458	1.27825	1.03592	2.386e-05	0.326215	0.715212	0.0807614	0.150487	0.29697	0.000108693	0.000442784	1.53648	-1.47945	NFATC4	nuclear factor of activated T-cells, cytoplasmic, calcineurin-dependent 4 [Source:HGNC Symbol;Acc:HGNC:7778]	protein_coding	no
ENSG00000113319	1.87699	1.41881	0.0398042	0.151853	0.629489	0.891231	0.801807	1.26695	1.26229	-0.149395	0.027629	-0.164742	2.96042	-0.139846	0.21525	-0.679427	RASGRF2	Ras protein-specific guanine nucleotide-releasing factor 2 [Source:HGNC Symbol;Acc:HGNC:9876]	protein_coding	no
ENSG00000173546	1.47942	1.41872	0.00785927	0.0426654	0.319918	0.716504	0.68819	1.37605	0.367209	0.0773974	0.559075	-0.748421	0.453281	-0.0797466	0.197428	-0.74488	CSPG4	chondroitin sulfate proteoglycan 4 [Source:HGNC Symbol;Acc:HGNC:2466]	protein_coding	no
ENSG00000223947	0.821805	1.41798	0.0330265	0.212257	0.523731	1.29027	0.155716	1.20572	0.714401	-0.162189	0.0427589	-0.321977	0.000108693	-0.057522	0.0360049	-0.339969	AC016738.4		antisense	no
ENSG00000150551	0.264006	1.41748	0.26631	1.39876	0.552812	2.36948	2.386e-05	0.0187183	0.17377	-0.10087	0.0380981	0.50478	0.0496318	-0.114083	0.0242785	-0.446758	LYPD1	LY6/PLAUR domain containing 1 [Source:HGNC Symbol;Acc:HGNC:28431]	protein_coding	no
ENSG00000228290	0.441539	1.41684	0.555215	1.55053	0.439805	1.56454	2.386e-05	-0.133683	4.28944	0.603163	8.34503e-06	-0.00310181	0.000108693	-0.0226301	0.222504	-1.40283	RP11-132M7.3		antisense	no
ENSG00000204174	0.281241	1.4141	1.18852	3.09701	0.0787056	0.806364	0.0571233	-1.68291	0.483263	-0.190069	0.091584	0.708688	0.457246	0.172883	0.964426	-3.70474	NPY4R	neuropeptide Y receptor Y4 [Source:HGNC Symbol;Acc:HGNC:9329]	protein_coding	no
ENSG00000136999	0.974062	1.41208	2.21862	2.15266	0.574279	1.19198	0.0200488	-0.740581	0.712805	0.128472	1.22748	1.13777	0.000108693	0.0406658	1.45384	-2.37276	NOV	nephroblastoma overexpressed [Source:HGNC Symbol;Acc:HGNC:7885]	protein_coding	no
ENSG00000167772	1.20197	1.41183	0.00349371	-0.0254783	0.164971	0.579791	0.54118	1.43731	0.203082	-0.0572439	0.00787376	-0.108761	0.000108693	-0.0288267	0.182075	-0.806562	ANGPTL4	angiopoietin-like 4 [Source:HGNC Symbol;Acc:HGNC:16039]	protein_coding	yes
ENSG00000092758	0.322106	1.41113	0.318236	1.48593	0.0427066	0.496747	2.386e-05	-0.0747958	0.00766639	0.00600026	0.127156	0.855598	0.000108693	0.0685187	0.423911	-2.40031	COL9A3	collagen, type IX, alpha 3 [Source:HGNC Symbol;Acc:HGNC:2219]	protein_coding	no
ENSG00000174938	2.38259	1.41105	0.162914	0.363976	0.0993554	0.304726	0.623152	1.04707	0.370126	-0.0600178	0.117395	0.29742	0.000108693	0.00854189	1.19952	-1.4703	SEZ6L2	seizure related 6 homolog (mouse)-like 2 [Source:HGNC Symbol;Acc:HGNC:30844]	protein_coding	no
ENSG00000256508	0.666244	1.41056	0.19216	0.773704	0.0274583	0.243975	2.386e-05	0.636856	0.52871	-0.147593	0.0275231	0.277065	0.000108693	0.0238523	0.575476	-1.94029	MRGPRF-AS1	MRGPRF antisense RNA 1 [Source:HGNC Symbol;Acc:HGNC:51140]	antisense	no
ENSG00000260581	0.456955	1.40785	0.364701	-1.38908	0.0459852	0.450132	0.80178	2.79693	0.389028	-0.161231	0.236387	-1.01767	0.602867	-0.169073	0.0288465	0.43137	CTB-113P19.4		antisense	no
ENSG00000134259	0.731526	1.40764	1.43104	2.04669	0.281671	0.968899	2.386e-05	-0.639044	0.00237076	0.00110224	0.105428	0.473846	0.269395	0.0898842	1.16871	-2.48543	NGF	nerve growth factor (beta polypeptide) [Source:HGNC Symbol;Acc:HGNC:7808]	protein_coding	no
ENSG00000237438	0.741772	1.4066	2.09164	2.3678	1.1937	2.01736	0.0547029	-0.961199	0.155885	-0.050197	1.29452	1.30486	0.000108693	0.0308002	0.673056	-1.75704	CECR7	cat eye syndrome chromosome region, candidate 7 (non-protein coding) [Source:HGNC Symbol;Acc:HGNC:1845]	lincRNA	no
ENSG00000140563	0.401018	1.40385	0.106491	0.658877	0.193875	1.0822	2.386e-05	0.744973	0.074102	-0.0424446	0.050609	0.511392	0.0253491	-0.0947664	0.105575	-0.980527	MCTP2	multiple C2 domains, transmembrane 2 [Source:HGNC Symbol;Acc:HGNC:25636]	protein_coding	no
ENSG00000250073	0.404185	1.40315	0.108971	0.739291	0.252643	1.29824	2.386e-05	0.663854	2.70142	0.517721	0.00713269	-0.177216	0.000108693	0.0157637	0.0771828	-0.844196	RP11-677M14.3		antisense	no
ENSG00000188958	0.859378	1.40052	0.12136	0.507419	0.216845	0.786061	0.0455979	0.893098	0.130259	-0.0469526	0.036756	-0.289145	0.000108693	-0.0406385	0.256605	-1.12187	UTS2B	urotensin 2B [Source:HGNC Symbol;Acc:HGNC:30894]	protein_coding	no
ENSG00000269396	0.894807	1.39692	0.0311368	0.184734	0.0835546	0.448438	0.208378	1.21219	0.232751	0.0742729	0.166966	-0.603854	0.0816255	-0.0739525	0.256678	-1.13322	NA	NA	protein_coding	no
ENSG00000068831	1.20405	1.39544	0.0963661	0.378913	0.486743	1.00713	0.178617	1.01652	0.256978	0.0661822	0.142075	-0.464633	0.000108693	-0.0506101	0.16979	-0.767224	RASGRP2	RAS guanyl releasing protein 2 (calcium and DAG-regulated) [Source:HGNC Symbol;Acc:HGNC:9879]	protein_coding	no
ENSG00000115339	1.05967	1.39507	0.205086	0.611369	0.33123	0.867858	0.0425714	0.783697	1.26191	-0.19085	0.0247596	-0.200145	0.000108693	-0.0234825	0.344293	-1.13858	GALNT3	polypeptide N-acetylgalactosaminyltransferase 3 [Source:HGNC Symbol;Acc:HGNC:4125]	protein_coding	yes
ENSG00000123560	0.803088	1.3939	0.672588	1.30752	0.016171	-0.147245	2.386e-05	0.0863854	0.093078	0.0356019	0.692049	1.06327	0.000108693	-0.0335094	1.42818	-2.84867	PLP1	proteolipid protein 1 [Source:HGNC Symbol;Acc:HGNC:9086]	protein_coding	no
ENSG00000172156	0.309109	1.39325	1.10393	2.68076	0.031078	0.384557	0.010412	-1.28751	0.0376647	0.0241481	0.856678	1.85426	0.000108693	0.0912411	1.07894	-3.68945	CCL11	chemokine (C-C motif) ligand 11 [Source:HGNC Symbol;Acc:HGNC:10610]	protein_coding	no
ENSG00000239332	1.80161	1.39183	0.75212	0.933032	0.318157	0.64266	2.386e-05	0.458803	0.190468	0.0408548	0.00357123	0.033778	0.106571	0.0497894	1.26439	-1.68221	LINC01119	long intergenic non-protein coding RNA 1119 [Source:HGNC Symbol;Acc:HGNC:49262]	protein_coding	no
ENSG00000139835	1.27133	1.38386	0.619924	0.977331	0.242877	0.66432	2.386e-05	0.406532	0.287317	0.0669722	0.145808	0.436781	0.000108693	-0.028979	0.910672	-1.69687	GRTP1	growth hormone regulated TBC protein 1 [Source:HGNC Symbol;Acc:HGNC:20310]	protein_coding	no
ENSG00000143387	2.00533	1.38299	1.94786	1.36812	0.281834	0.546699	2.386e-05	0.0148794	0.592234	0.083341	1.12671	0.790547	0.000108693	-0.0119074	2.30058	-2.20441	CTSK	cathepsin K [Source:HGNC Symbol;Acc:HGNC:2536]	protein_coding	yes
ENSG00000111052	1.55451	1.3821	0.75212	0.967386	0.668014	1.00351	2.386e-05	0.414713	0.123454	-0.0315095	0.147879	0.392385	0.000108693	-0.03589	0.744826	-1.34597	LIN7A	lin-7 homolog A (C. elegans) [Source:HGNC Symbol;Acc:HGNC:17787]	protein_coding	no
ENSG00000164035	0.436204	1.38174	0.131373	0.641643	0.124583	0.767821	2.386e-05	0.740096	0.302227	-0.124333	0.0854229	-0.621749	2.45551	-0.267142	0.172853	-1.25556	EMCN	endomucin [Source:HGNC Symbol;Acc:HGNC:16041]	protein_coding	no
ENSG00000162267	0.858455	1.38134	0.0396218	-0.254732	0.00545245	0.0667749	0.45979	1.63607	0.0502278	0.0221617	0.185513	-0.644931	0.000108693	-0.0352538	0.204865	-1.05984	ITIH3	inter-alpha-trypsin inhibitor heavy chain 3 [Source:HGNC Symbol;Acc:HGNC:6168]	protein_coding	no
ENSG00000078018	1.76203	1.37855	0.26631	0.530056	1.01497	1.17569	0.220414	0.848495	0.689863	0.0993571	0.257084	-0.457565	0.000108693	-0.0289449	0.254219	-0.732916	MAP2	microtubule-associated protein 2 [Source:HGNC Symbol;Acc:HGNC:6839]	protein_coding	no
ENSG00000112981	1.12293	1.37792	0.115317	0.435767	0.161901	0.589148	0.121399	0.942156	0.164036	0.0472124	0.0693152	-0.335831	0.000108693	0.0187357	0.41439	-1.22454	NME5	NME/NM23 family member 5 [Source:HGNC Symbol;Acc:HGNC:7853]	protein_coding	yes
ENSG00000182107	1.53397	1.3778	1.08168	1.16081	0.174214	0.498817	2.386e-05	0.216993	0.0831436	-0.0226161	0.00566521	-0.0721902	0.000108693	0.00512665	1.57158	-2.0398	TMEM30B	transmembrane protein 30B [Source:HGNC Symbol;Acc:HGNC:27254]	protein_coding	no
ENSG00000188388	0.363769	1.37702	0.318778	1.27071	0.537524	1.88859	2.386e-05	0.106313	0.0782288	-0.0441975	0.00481242	0.129645	0.000108693	-0.0419049	0.068958	-0.759144	GOLGA6L3	golgin A6 family-like 3 [Source:HGNC Symbol;Acc:HGNC:37441]	pseudogene	no
ENSG00000198682	2.53161	1.377	2.22285	1.28866	1.38225	1.12666	2.386e-05	0.0883388	0.390865	-0.057361	0.695292	0.577506	0.000108693	0.031825	1.52287	-1.539	PAPSS2	3'-phosphoadenosine 5'-phosphosulfate synthase 2 [Source:HGNC Symbol;Acc:HGNC:8604]	protein_coding	yes
ENSG00000164920	1.45198	1.37629	1.23215	1.30799	0.0802526	0.332272	2.386e-05	0.0682985	4.11203	-0.320623	0.161438	0.422162	0.000108693	0.0322958	1.84107	-2.35202	OSR2	odd-skipped related transciption factor 2 [Source:HGNC Symbol;Acc:HGNC:15830]	protein_coding	no
ENSG00000168542	2.51996	1.37572	2.115	1.25765	1.21846	1.0386	2.386e-05	0.118068	0.28731	-0.0475766	0.0724596	0.229643	0.000108693	0.0120644	1.56154	-1.59478	COL3A1	collagen, type III, alpha 1 [Source:HGNC Symbol;Acc:HGNC:2201]	protein_coding	no
ENSG00000257671	0.517738	1.37282	0.23641	0.961624	0.0338963	0.320892	2.386e-05	0.411193	1.33535	0.28485	0.0136654	0.208304	0.000108693	0.0600982	0.502485	-2.01355	RP3-416H24.1		antisense	no
ENSG00000164171	1.43033	1.37068	1.54859	1.45669	0.615251	0.99255	2.386e-05	-0.0860093	0.752762	-0.113821	0.358862	0.567429	0.000108693	0.0397396	1.28683	-1.83481	ITGA2	integrin, alpha 2 (CD49B, alpha 2 subunit of VLA-2 receptor) [Source:HGNC Symbol;Acc:HGNC:6137]	protein_coding	no
ENSG00000255471	1.52137	1.3705	1.47975	1.34733	1.35811	1.4781	2.386e-05	0.0231675	0.00913841	0.00278805	0.0348168	-0.17838	0.000108693	-0.02925	0.70506	-1.23973	RP11-736K20.5		antisense	no
ENSG00000130303	0.44994	1.36961	0.417082	1.30793	0.0364482	0.354403	2.386e-05	0.0616796	0.0748585	-0.0405711	0.0095389	0.194363	0.000108693	-0.0626083	0.522489	-2.32314	BST2	bone marrow stromal cell antigen 2 [Source:HGNC Symbol;Acc:HGNC:1119]	protein_coding	no
ENSG00000165949	0.859621	1.36928	0.796651	1.23175	0.395833	0.988567	2.386e-05	0.137528	0.144681	-0.0474238	0.0176318	0.176057	1.09652	-0.127037	0.603453	-1.61246	IFI27	interferon, alpha-inducible protein 27 [Source:HGNC Symbol;Acc:HGNC:5397]	protein_coding	no
ENSG00000259728	0.984789	1.36591	0.872603	1.30451	0.313047	0.846425	2.386e-05	0.0613945	0.168471	-0.0482967	0.103318	0.399639	0.000108693	-0.000697229	0.910679	-1.824	LINC00933	long intergenic non-protein coding RNA 933 [Source:HGNC Symbol;Acc:HGNC:48625]	pseudogene	no
ENSG00000135549	0.856034	1.36037	0.6708	1.22937	0.234842	0.788709	2.386e-05	0.130997	0.0276691	0.0111756	0.0258249	-0.218247	0.000108693	0.0253487	0.740609	-1.80104	PKIB	protein kinase (cAMP-dependent, catalytic) inhibitor beta [Source:HGNC Symbol;Acc:HGNC:9018]	protein_coding	no
ENSG00000179097	0.36799	1.35756	0.207697	0.940566	0.196698	1.08179	2.386e-05	0.416991	0.66922	-0.220474	0.146152	-0.814826	0.409809	-0.140972	0.153976	-1.21633	HTR1F	5-hydroxytryptamine (serotonin) receptor 1F, G protein-coupled [Source:HGNC Symbol;Acc:HGNC:5292]	protein_coding	no
ENSG00000270562	0.646405	1.3564	0.0247239	0.181352	0.244075	0.961536	0.0947241	1.17505	0.174559	-0.0656467	0.025816	-0.261141	0.000108693	0.00513928	0.0665183	-0.576216	RP11-154H23.3		lincRNA	no
ENSG00000242779	1.62964	1.35583	0.138782	0.387802	0.07036	0.286342	0.301139	0.968027	0.32077	-0.0634243	0.153833	-0.390916	0.000108693	0.0139494	0.883323	-1.45729	ZNF702P	zinc finger protein 702, pseudogene [Source:HGNC Symbol;Acc:HGNC:25775]	pseudogene	no
ENSG00000204128	0.309109	1.35537	0.0761058	-0.677243	0.140958	1.08983	0.154223	2.03262	1.61067	-0.471213	0.056893	-0.646663	0.000108693	-0.103253	0.0217166	0.411698	C2orf72	chromosome 2 open reading frame 72 [Source:HGNC Symbol;Acc:HGNC:27418]	protein_coding	no
ENSG00000186910	0.450733	1.35498	0.202987	0.870812	0.084398	0.614559	2.386e-05	0.484173	0.226627	-0.0958376	0.0359762	-0.381412	0.000108693	-0.0682506	0.298025	-1.61124	SERPINA11	serpin peptidase inhibitor, clade A (alpha-1 antiproteinase, antitrypsin), member 11 [Source:HGNC Symbol;Acc:HGNC:19193]	protein_coding	no
ENSG00000187013	0.22365	1.3545	0.0686653	0.680088	0.100745	1.0468	2.386e-05	0.674414	0.144507	-0.0998409	0.0185849	0.391015	0.000108693	-0.00506309	0.0642909	-0.987789	C17orf82	chromosome 17 open reading frame 82 [Source:HGNC Symbol;Acc:HGNC:32699]	protein_coding	no
ENSG00000197594	2.25509	1.35163	0.286724	-0.475905	0.0743234	0.244355	2.327	1.82754	0.0583334	0.0142013	0.75288	-0.647359	0.740798	-0.0712362	0.235853	-0.63137	ENPP1	ectonucleotide pyrophosphatase/phosphodiesterase 1 [Source:HGNC Symbol;Acc:HGNC:3356]	protein_coding	yes
ENSG00000105664	1.21636	1.34987	1.31646	1.3855	0.118639	0.440625	2.386e-05	-0.0356277	0.369963	-0.080805	1.21377	1.07674	0.000108693	-0.030766	1.56693	-2.29475	COMP	cartilage oligomeric matrix protein [Source:HGNC Symbol;Acc:HGNC:2227]	protein_coding	no
ENSG00000254951	0.412941	1.34966	0.0587269	-0.471917	0.196698	1.10587	0.192876	1.82158	1.05478	-0.301014	0.00714773	-0.179353	0.103508	-0.109282	0.0126944	0.228128	RP11-494M8.4		sense_overlapping	no
ENSG00000164308	1.12312	1.34865	1.74392	1.72534	0.260877	0.706585	2.386e-05	-0.376692	0.142131	0.0403373	0.036756	0.236437	0.000108693	0.0466831	1.592	-2.3674	ERAP2	endoplasmic reticulum aminopeptidase 2 [Source:HGNC Symbol;Acc:HGNC:29499]	protein_coding	no
ENSG00000244953	0.391116	1.34737	0.0240092	0.222324	0.088535	0.707395	0.00900432	1.12504	0.231741	0.106763	0.0923006	-0.665776	0.000108693	-0.0768242	0.0804459	-0.862295	RP11-613D13.8		lincRNA	no
ENSG00000131746	0.640445	1.34612	0.738258	1.42364	0.555858	1.39477	2.386e-05	-0.0775262	0.103364	0.0398122	0.270288	0.732254	0.000108693	0.00317633	0.355856	-1.37499	TNS4	tensin 4 [Source:HGNC Symbol;Acc:HGNC:24352]	protein_coding	no
ENSG00000248458	1.17281	1.34569	0.274546	-0.733984	0.0941765	0.432862	1.33847	2.07968	0.505194	-0.11034	0.161438	-0.510338	0.0841838	-0.063244	0.0176921	-0.178846	RP4-598P13.1		protein_coding	no
ENSG00000111885	1.32642	1.34268	1.64696	1.52638	0.0147209	0.102809	2.386e-05	-0.183694	0.117318	-0.0326483	0.142112	0.418162	0.000108693	0.0325362	2.33135	-2.76625	MAN1A1	mannosidase, alpha, class 1A, member 1 [Source:HGNC Symbol;Acc:HGNC:6821]	protein_coding	yes
ENSG00000120318	2.04859	1.34208	1.40473	1.09852	1.14826	1.1042	2.386e-05	0.243556	0.0293451	0.00735955	0.972982	0.70112	0.054361	-0.0400875	1.06926	-1.33639	ARAP3	ArfGAP with RhoGAP domain, ankyrin repeat and PH domain 3 [Source:HGNC Symbol;Acc:HGNC:24097]	protein_coding	no
ENSG00000224821	0.623626	1.34132	0.0217072	0.161438	0.211454	0.894385	0.0947241	1.17989	1.16158	-0.243066	0.167947	-0.682239	0.000108693	-0.0560948	0.0699923	-0.608377	COL4A2-AS2	COL4A2 antisense RNA 2 [Source:HGNC Symbol;Acc:HGNC:39849]	antisense	no
ENSG00000156140	1.23657	1.33996	1.70111	1.63262	0.600489	1.04048	2.386e-05	-0.292661	1.8773	-0.203186	0.99794	0.904151	0.0726722	0.0533316	1.30513	-1.9321	ADAMTS3	ADAM metallopeptidase with thrombospondin type 1 motif, 3 [Source:HGNC Symbol;Acc:HGNC:219]	protein_coding	no
ENSG00000115318	1.85068	1.33873	0.864305	0.902737	0.517215	0.764013	2.386e-05	0.435988	0.000129966	-5.35411e-05	0.0430705	0.203719	0.000108693	-0.00257487	1.0939	-1.47745	LOXL3	lysyl oxidase-like 3 [Source:HGNC Symbol;Acc:HGNC:13869]	protein_coding	no
ENSG00000164483	1.50484	1.33826	2.51908	1.74814	1.39648	1.46999	2.386e-05	-0.409877	3.24509	-0.240727	0.0619559	0.237803	0.000108693	-0.0149166	1.2226	-1.61642	SAMD3	sterile alpha motif domain containing 3 [Source:HGNC Symbol;Acc:HGNC:21574]	protein_coding	no
ENSG00000104888	0.711836	1.33659	0.927302	1.53713	0.139658	0.635412	2.386e-05	-0.200532	0.0922717	0.0351139	0.135725	0.529505	0.000108693	0.000975359	0.95301	-2.23831	SLC17A7	solute carrier family 17 (vesicular glutamate transporter), member 7 [Source:HGNC Symbol;Acc:HGNC:16704]	protein_coding	yes
ENSG00000173156	1.51456	1.33462	1.59048	1.40636	0.50933	0.846177	2.386e-05	-0.0717361	0.840675	-0.115824	0.0824803	0.287839	0.000108693	0.0170832	1.4726	-1.89481	RHOD	ras homolog family member D [Source:HGNC Symbol;Acc:HGNC:670]	protein_coding	no
ENSG00000183770	0.352886	1.33393	0.00494045	0.0659434	0.0816421	0.707495	0.0191076	1.26799	0.342204	-0.156359	0.135725	-0.875498	0.000108693	-0.0907628	0.0508303	-0.692381	FOXL2	forkhead box L2 [Source:HGNC Symbol;Acc:HGNC:1092]	protein_coding	no
ENSG00000113924	0.738278	1.3325	0.531982	1.10497	0.493547	1.19924	2.386e-05	0.227527	0.425367	0.107988	0.002754	0.0342753	0.000108693	-0.0459269	0.324735	-1.23823	HGD	homogentisate 1,2-dioxygenase [Source:HGNC Symbol;Acc:HGNC:4892]	protein_coding	yes
ENSG00000204767	0.884756	1.32894	0.507196	0.98766	0.13154	0.546171	2.386e-05	0.34128	0.217101	0.0641394	0.321163	0.708297	0.000108693	-0.0562259	0.737348	-1.77043	FAM196B	family with sequence similarity 196, member B [Source:HGNC Symbol;Acc:HGNC:37271]	protein_coding	no
ENSG00000104881	2.25985	1.32575	0.075428	0.205091	0.66853	0.79016	0.864159	1.12066	5.80928	-0.304924	0.0334377	0.155037	0.380323	-0.0554282	0.347086	-0.740684	PPP1R13L	protein phosphatase 1, regulatory subunit 13 like [Source:HGNC Symbol;Acc:HGNC:18838]	protein_coding	no
ENSG00000186340	1.51275	1.32466	2.9776	2.00466	1.26861	1.38151	0.0769776	-0.680001	0.824224	-0.121923	0.32211	0.55535	0.000108693	0.0290533	1.41667	-1.94781	THBS2	thrombospondin 2 [Source:HGNC Symbol;Acc:HGNC:11786]	protein_coding	no
ENSG00000249304	0.526854	1.32435	0.344596	-1.26092	0.0725513	0.54187	0.839711	2.58527	0.91579	-0.245723	0.587895	-1.35487	0.0556537	-0.0899161	0.0395841	0.478436	RP11-26P13.2		antisense	no
ENSG00000074527	2.69019	1.32268	0.130345	-0.252367	0.869047	0.793922	2.34247	1.57504	0.702157	-0.0782928	0.375084	-0.418746	0.0316607	-0.0337093	0.0735359	-0.276386	NTN4	netrin 4 [Source:HGNC Symbol;Acc:HGNC:13658]	protein_coding	no
ENSG00000130475	0.695549	1.32164	0.278624	0.841777	0.134055	0.631665	2.386e-05	0.479865	0.655537	0.153473	0.00481242	-0.0821609	0.000108693	-0.0342769	0.431576	-1.53175	FCHO1	FCH domain only 1 [Source:HGNC Symbol;Acc:HGNC:29002]	protein_coding	no
ENSG00000154188	2.71782	1.31921	1.38881	0.910605	0.880543	0.795002	0.0274839	0.408603	0.992998	-0.0925073	0.0298755	0.12547	0.000108693	-0.0172914	1.63645	-1.43481	ANGPT1	angiopoietin 1 [Source:HGNC Symbol;Acc:HGNC:484]	protein_coding	no
ENSG00000255142	0.867695	1.31827	0.772277	1.23097	0.587499	1.20257	2.386e-05	0.0873001	0.0430771	0.0160899	0.0268377	0.211313	0.000108693	-0.0150997	0.476278	-1.34667	AP006621.6		antisense	no
ENSG00000105464	0.777135	1.31475	2.12379	2.16495	0.361443	0.966268	0.0468097	-0.850203	0.969439	0.165355	0.793714	0.992432	0.000108693	0.0099	1.42916	-2.51343	GRIN2D	glutamate receptor, ionotropic, N-methyl D-aspartate 2D [Source:HGNC Symbol;Acc:HGNC:4588]	protein_coding	no
ENSG00000077942	1.2271	1.3147	1.74392	1.60259	0.471337	0.886389	2.386e-05	-0.287887	0.324229	-0.0719063	0.00481242	-0.0615906	0.000108693	-0.0170354	1.34834	-2.0309	FBLN1	fibulin 1 [Source:HGNC Symbol;Acc:HGNC:3600]	protein_coding	no
ENSG00000174595	0.272462	1.31467	0.270978	1.39876	0.0594244	0.638391	2.386e-05	-0.0840893	0.729559	-0.271703	0.170748	-1.03002	0.000108693	0.0911582	0.286201	-2.07504	NA	NA	protein_coding	no
ENSG00000145779	2.6068	1.3144	0.568609	0.593995	0.589988	0.66876	0.333789	0.720402	0.465755	-0.0601847	0.114352	-0.25444	0.000108693	0.0213343	1.17835	-1.23963	TNFAIP8	tumor necrosis factor, alpha-induced protein 8 [Source:HGNC Symbol;Acc:HGNC:17260]	protein_coding	no
ENSG00000185551	2.87714	1.31374	0.620743	0.559212	1.03678	0.822079	0.499471	0.75453	0.0155768	-0.00341446	0.00566521	-0.0479268	0.266586	-0.0425439	0.995899	-1.05087	NR2F2	nuclear receptor subfamily 2, group F, member 2 [Source:HGNC Symbol;Acc:HGNC:7976]	protein_coding	no
ENSG00000234936	0.257154	1.31294	0.177975	1.08972	0.310745	1.66612	2.386e-05	0.223212	0.494029	-0.210728	0.0117794	0.262195	0.000108693	-0.0290482	0.051173	-0.736544	AC010883.5		antisense	no
ENSG00000137834	1.15519	1.3119	0.850664	1.15072	0.401783	0.856399	2.386e-05	0.161186	1.38821	-0.173535	0.204588	0.468039	0.000108693	0.0216081	0.901041	-1.60622	SMAD6	SMAD family member 6 [Source:HGNC Symbol;Acc:HGNC:6772]	protein_coding	no
ENSG00000126733	0.295264	1.31007	0.0184003	0.211933	0.00868055	0.158431	2.386e-05	1.09814	0.156109	-0.089303	0.0591149	-0.623188	0.000108693	0.0418452	0.142243	-1.36357	DACH2	dachshund family transcription factor 2 [Source:HGNC Symbol;Acc:HGNC:16814]	protein_coding	no
ENSG00000152049	2.35966	1.30965	0.151414	0.302569	1.1358	0.992263	0.750617	1.00708	0.0231742	-0.00558565	0.101935	-0.257735	0.957309	-0.0699367	0.272874	-0.61996	KCNE4	potassium channel, voltage gated subfamily E regulatory beta subunit 4 [Source:HGNC Symbol;Acc:HGNC:6244]	protein_coding	no
ENSG00000232415	0.908881	1.30711	0.228081	-0.762521	0.0124294	0.116614	0.98538	2.06963	0.599377	-0.139244	0.805227	-1.12168	0.000108693	-0.0151056	0.0495519	-0.427978	CTB-51J22.1		antisense	no
ENSG00000159176	3.40968	1.30348	0.159418	0.232214	0.90036	0.655818	1.68001	1.07127	0.049423	0.0085935	0.554029	-0.40105	0.574987	-0.0454452	0.916228	-0.879875	CSRP1	cysteine and glycine-rich protein 1 [Source:HGNC Symbol;Acc:HGNC:2469]	protein_coding	no
ENSG00000139970	0.273907	1.30339	0.0118845	0.143877	0.0931531	0.856467	2.386e-05	1.15952	0.213525	-0.119067	0.0095389	0.246387	0.000108693	-0.057413	0.0372863	-0.590804	RTN1	reticulon 1 [Source:HGNC Symbol;Acc:HGNC:10467]	protein_coding	no
ENSG00000149948	1.21636	1.30325	0.00262442	0.0186651	0.408108	0.84564	0.507498	1.28459	0.675936	-0.117538	0.0383527	-0.233281	0.000108693	-0.0178675	0.0882098	-0.476275	HMGA2	high mobility group AT-hook 2 [Source:HGNC Symbol;Acc:HGNC:5009]	protein_coding	no
ENSG00000102445	0.530977	1.30188	0.0653469	0.404756	0.0253665	0.241452	0.00404748	0.897121	0.0332716	0.0182804	0.887793	-1.53771	0.000108693	0.00159343	0.274533	-1.46518	KIAA0226L	KIAA0226-like [Source:HGNC Symbol;Acc:HGNC:20420]	protein_coding	no
ENSG00000234810	0.260108	1.30187	0.397177	1.71528	0.0725513	0.739811	2.386e-05	-0.413409	0.522821	-0.216406	0.0386859	0.511711	0.000108693	0.106278	0.362768	-2.27734	RP11-90C4.1		lincRNA	no
ENSG00000225210	0.825512	1.30172	2.00182	2.05243	0.74316	1.37415	0.0224908	-0.750715	0.560632	-0.110765	0.558958	0.80666	0.0400975	0.0580432	1.05011	-1.98	DUXAP9	double homeobox A pseudogene 9 [Source:HGNC Symbol;Acc:HGNC:32188]	lincRNA	no
ENSG00000091986	3.22174	1.29798	3.39004	1.34358	2.13969	1.15466	2.386e-05	-0.0456007	1.18616	-0.0929814	0.321757	0.341122	0.000108693	0.0240608	2.04173	-1.48689	CCDC80	coiled-coil domain containing 80 [Source:HGNC Symbol;Acc:HGNC:30649]	protein_coding	no
ENSG00000119946	0.416494	1.29559	0.00148574	0.0237802	0.00763327	0.110092	0.0464471	1.27181	0.680912	-0.217895	0.0769229	-0.593297	0.000108693	0.00188783	0.149383	-1.20927	CNNM1	cyclin and CBS domain divalent metal cation transport mediator 1 [Source:HGNC Symbol;Acc:HGNC:102]	protein_coding	no
ENSG00000187492	0.513564	1.29385	0.66763	1.44748	0.00637339	0.0822536	2.386e-05	-0.153629	0.00421229	-0.00236364	0.00566521	0.120653	0.000108693	-0.000505828	0.986515	-2.65908	CDHR4	cadherin-related family member 4 [Source:HGNC Symbol;Acc:HGNC:34527]	protein_coding	no
ENSG00000169184	2.06038	1.29061	1.16002	0.957376	0.932217	0.948065	2.386e-05	0.333233	0.0139802	-0.00360032	0.561002	0.548549	0.000108693	0.0068008	1.06132	-1.29992	MN1	meningioma (disrupted in balanced translocation) 1 [Source:HGNC Symbol;Acc:HGNC:7180]	protein_coding	no
ENSG00000163462	1.59695	1.28928	0.587086	0.778305	0.346626	0.653528	0.0114395	0.51097	0.650326	0.0945286	1.0371	0.810431	0.000108693	-0.0157696	0.950905	-1.41405	TRIM46	tripartite motif containing 46 [Source:HGNC Symbol;Acc:HGNC:19019]	protein_coding	no
ENSG00000184995	0.727334	1.28904	1.15647	1.64568	0.367263	1.00811	2.386e-05	-0.356637	0.433855	0.104544	0.953727	1.1428	0.000108693	0.0578741	0.84435	-1.9266	IFNE	interferon, epsilon [Source:HGNC Symbol;Acc:HGNC:18163]	protein_coding	no
ENSG00000182950	0.513628	1.28682	0.175583	0.740137	0.0406488	0.338687	2.386e-05	0.546683	0.152679	0.0637479	0.024134	-0.275346	0.000108693	-0.0589705	0.399363	-1.68827	ODF3L1	outer dense fiber of sperm tails 3-like 1 [Source:HGNC Symbol;Acc:HGNC:28735]	protein_coding	no
ENSG00000178919	0.665755	1.28629	0.368353	-1.14667	0.832308	1.78987	1.00986	2.43296	0.143886	-0.0586159	1.16573	-1.63	1.35988	-0.171058	0.400928	1.65026	FOXE1	forkhead box E1 [Source:HGNC Symbol;Acc:HGNC:3806]	protein_coding	no
ENSG00000260123	0.370455	1.2855	0.0408165	-0.396727	1.54902e-05	0.000102883	0.122981	1.68223	0.498257	0.186782	0.625609	-1.59576	0.000108693	0.031258	0.0765242	-0.888672	RP11-326A19.4		lincRNA	no
ENSG00000116016	2.76108	1.28502	0.803878	0.65331	2.13969	1.27274	0.276468	0.63171	0.359778	-0.0483607	0.00566521	0.0491799	0.000108693	-0.00629913	0.386482	-0.665586	EPAS1	endothelial PAS domain protein 1 [Source:HGNC Symbol;Acc:HGNC:3374]	protein_coding	no
ENSG00000243284	0.321161	1.28298	0.0598899	0.449731	0.0837911	0.698077	2.386e-05	0.833253	0.287699	0.129564	0.350484	1.25287	0.000108693	-0.0856724	0.107937	-1.03464	VSIG8	V-set and immunoglobulin domain containing 8 [Source:HGNC Symbol;Acc:HGNC:32063]	protein_coding	no
ENSG00000187720	1.98033	1.28201	1.1702	0.978016	0.746978	0.85739	2.386e-05	0.30399	0.522027	-0.0736137	0.212352	0.37268	0.000108693	0.0114476	1.17145	-1.40263	THSD4	thrombospondin, type I, domain containing 4 [Source:HGNC Symbol;Acc:HGNC:25835]	protein_coding	no
ENSG00000169885	0.93321	1.28181	1.12588	1.42874	0.188985	0.630082	2.386e-05	-0.146925	0.093931	0.02928	0.0783106	0.342263	0.000108693	0.0431509	1.22366	-2.08047	CALML6	calmodulin-like 6 [Source:HGNC Symbol;Acc:HGNC:24193]	protein_coding	no
ENSG00000162437	1.41016	1.28168	0.700706	0.912907	1.02065	1.23372	2.386e-05	0.368773	0.216211	0.0463015	0.00436287	0.0439605	0.000108693	-0.0084658	0.413564	-0.960862	RAVER2	ribonucleoprotein, PTB-binding 2 [Source:HGNC Symbol;Acc:HGNC:25577]	protein_coding	no
ENSG00000204963	0.51277	1.28155	0.0812169	-0.472665	0.0699641	0.492372	0.35544	1.75422	0.31643	-0.115538	0.0356357	-0.355584	0.292922	-0.114898	0.0241543	-0.316513	PCDHA7	protocadherin alpha 7 [Source:HGNC Symbol;Acc:HGNC:8673]	protein_coding	no
ENSG00000248610	0.32854	1.2809	0.130345	0.765907	0.252521	1.26657	2.386e-05	0.51499	0.793416	-0.249422	0.00566521	0.148783	0.000108693	-0.088262	0.0703775	-0.78023	HSPA8P4	heat shock 70kDa protein 8 pseudogene 4 [Source:HGNC Symbol;Acc:HGNC:44919]	pseudogene	no
ENSG00000272463	0.446018	1.28076	0.437586	1.2111	0.324656	1.19403	2.386e-05	0.0696593	0.306098	0.108103	0.0301165	-0.315707	0.0224809	-0.0783305	0.229988	-1.29783	RP11-532F6.3		lincRNA	no
ENSG00000164850	1.6204	1.28036	0.880696	0.949792	0.348067	0.642385	2.386e-05	0.330565	0.305009	0.0565477	0.428768	0.55027	0.000108693	-0.0180645	1.21337	-1.58776	GPER1	G protein-coupled estrogen receptor 1 [Source:HGNC Symbol;Acc:HGNC:4485]	protein_coding	no
ENSG00000049323	2.44645	1.27787	0.382989	0.472915	0.175147	0.354819	0.4733	0.804959	0.0160297	-0.00387727	0.0481409	0.179199	0.000108693	-0.0242141	1.38906	-1.39597	LTBP1	latent transforming growth factor beta binding protein 1 [Source:HGNC Symbol;Acc:HGNC:6714]	protein_coding	no
ENSG00000140465	0.686654	1.27626	0.016145	0.113417	0.379505	1.08399	0.140249	1.16284	0.119192	0.0462131	0.225119	-0.700886	0.0253491	-0.0688962	0.0295312	-0.30568	CYP1A1	cytochrome P450, family 1, subfamily A, polypeptide 1 [Source:HGNC Symbol;Acc:HGNC:2595]	protein_coding	yes
ENSG00000178718	1.12666	1.27531	1.78044	1.61307	0.921387	1.28055	2.386e-05	-0.337763	0.0222492	-0.00725964	1.2244	0.984562	0.000108693	-0.0204604	0.95301	-1.60783	RPP25	ribonuclease P/MRP 25kDa subunit [Source:HGNC Symbol;Acc:HGNC:30361]	protein_coding	no
ENSG00000248213	0.295618	1.27475	0.301754	1.30098	0.228926	1.27529	2.386e-05	-0.0262225	1.17237	0.318469	0.0450534	0.500812	0.000108693	-0.000897295	0.154124	-1.30044	CICP16	capicua transcriptional repressor pseudogene 16 [Source:HGNC Symbol;Acc:HGNC:38550]	pseudogene	no
ENSG00000163710	0.764943	1.27454	2.42376	2.44399	0.136019	0.583931	0.192482	-1.16945	0.138961	-0.0440891	0.551075	0.863287	1.62001	0.149204	2.05894	-3.1346	PCOLCE2	procollagen C-endopeptidase enhancer 2 [Source:HGNC Symbol;Acc:HGNC:8739]	protein_coding	no
ENSG00000244558	0.247882	1.27414	0.294734	1.50376	0.0339003	0.449444	2.386e-05	-0.229617	0.0777645	-0.0529334	0.10787	0.850668	0.000108693	0.106307	0.357203	-2.32846	KCNK15-AS1	KCNK15 antisense RNA 1 (head to head) [Source:HGNC Symbol;Acc:HGNC:49901]	antisense	no
ENSG00000197410	0.423308	1.27394	0.336051	1.10948	0.140727	0.794275	2.386e-05	0.16446	0.39662	-0.13697	0.161412	0.746151	0.000108693	-0.0418563	0.313124	-1.58914	DCHS2	dachsous cadherin-related 2 [Source:HGNC Symbol;Acc:HGNC:23111]	protein_coding	no
ENSG00000188818	0.885105	1.2734	0.176669	0.571954	0.0808065	0.406167	0.0114842	0.701449	0.405526	-0.0973755	0.330076	-0.696609	0.000108693	0.000137784	0.526358	-1.43919	ZDHHC11	zinc finger, DHHC-type containing 11 [Source:HGNC Symbol;Acc:HGNC:19158]	protein_coding	yes
ENSG00000105605	0.278431	1.27321	0.207518	1.1952	0.000680038	-0.0134022	2.386e-05	0.0780116	0.0112029	-0.0088371	0.0140159	-0.279077	0.0253491	0.113804	0.425013	-2.48182	CACNG7	calcium channel, voltage-dependent, gamma subunit 7 [Source:HGNC Symbol;Acc:HGNC:13626]	protein_coding	no
ENSG00000184497	0.627734	1.27215	0.0785054	-0.43958	0.138305	0.684684	0.413987	1.71173	0.60123	-0.155408	0.0229496	0.240461	0.000108693	-0.0489353	0.0117139	-0.147882	TMEM255B	transmembrane protein 255B [Source:HGNC Symbol;Acc:HGNC:28297]	protein_coding	no
ENSG00000260077	1.75057	1.27144	0.740395	0.840865	0.435578	0.692104	2.386e-05	0.430578	0.547461	-0.0799124	0.0356357	0.170254	0.000108693	0.0126176	1.0811	-1.4202	RP11-254F7.2		lincRNA	no
ENSG00000085741	0.553478	1.2698	0.602368	1.30424	0.264011	0.963838	2.386e-05	-0.0344426	1.71819	0.279349	0.00373598	0.0564185	0.000108693	-0.00955157	0.448641	-1.61021	WNT11	wingless-type MMTV integration site family, member 11 [Source:HGNC Symbol;Acc:HGNC:12776]	protein_coding	no
ENSG00000251003	0.485963	1.2695	1.5294	2.34041	0.190318	0.881774	0.0466036	-1.07091	0.00632737	0.0031921	0.00349938	0.0463225	1.01722	0.147099	1.17328	-2.72814	ZFPM2-AS1	ZFPM2 antisense RNA 1 [Source:HGNC Symbol;Acc:HGNC:50698]	processed_transcript	no
ENSG00000232517	0.890078	1.26877	0.0290852	0.160789	0.509044	1.08201	0.203608	1.10799	0.031724	0.0122502	0.0497921	-0.307235	0.153808	-0.0707041	0.0442258	-0.347556	AC112198.1		pseudogene	no
ENSG00000232759	0.2366	1.26777	0.0717307	0.6524	0.124079	1.07073	2.386e-05	0.615369	0.675936	-0.272388	0.00689258	0.212156	0.000108693	0.0356225	0.0588807	-0.849442	AC002480.3		processed_transcript	no
ENSG00000235770	0.997584	1.26743	2.59042	2.15247	0.651243	1.14181	0.12384	-0.885038	0.401628	-0.0802966	0.885418	0.876629	0.606939	0.0861574	1.63779	-2.27809	LINC00607	long intergenic non-protein coding RNA 607 [Source:HGNC Symbol;Acc:HGNC:43944]	lincRNA	no
ENSG00000183690	0.558848	1.26721	0.215877	0.820711	0.251528	-0.972538	2.386e-05	0.446501	0.480783	0.140439	0.10813	-0.568274	0.000108693	0.0662626	1.20597	-3.06046	EFHC2	EF-hand domain (C-terminal) containing 2 [Source:HGNC Symbol;Acc:HGNC:26233]	protein_coding	no
ENSG00000167100	1.35236	1.26633	0.290228	0.581743	0.733432	1.04513	0.0711652	0.684589	0.0897602	-0.0241497	0.0095389	-0.0980616	0.0700947	-0.0491714	0.270844	-0.80295	SAMD14	sterile alpha motif domain containing 14 [Source:HGNC Symbol;Acc:HGNC:27312]	protein_coding	no
ENSG00000260971	0.331993	1.26484	0.0657469	-0.506669	0.00873987	0.142481	0.165532	1.77151	0.148025	-0.082639	0.222581	-1.04888	0.000108693	-0.0346011	0.0439245	-0.615689	RP11-504A18.1		lincRNA	no
ENSG00000106823	2.25341	1.26323	0.689124	0.674007	0.608919	0.705167	0.140615	0.589219	0.874828	-0.0943177	0.0136654	0.0890336	0.000108693	-0.0024401	1.0612	-1.23207	ECM2	extracellular matrix protein 2, female organ and adipocyte specific [Source:HGNC Symbol;Acc:HGNC:3154]	protein_coding	no
ENSG00000164236	0.505735	1.26011	0.708489	1.43318	0.62558	1.55022	2.386e-05	-0.173069	3.00541	-0.403416	0.0742116	0.437307	0.000108693	-0.0252324	0.227058	-1.14307	ANKRD33B	ankyrin repeat domain 33B [Source:HGNC Symbol;Acc:HGNC:35240]	protein_coding	no
ENSG00000267128	0.400448	1.26006	0.153567	0.762673	0.562126	1.7145	2.386e-05	0.497386	0.031724	0.0176059	0.130952	0.680287	0.000108693	-0.0194423	0.0225427	-0.308229	RP11-449J21.5		antisense	no
ENSG00000132182	0.534898	1.25794	0.163162	-0.788496	0.0514683	0.41167	0.51406	2.04644	0.152932	-0.0676135	0.301575	-0.961942	0.121648	-0.0981717	0.00348514	-0.0577784	NUP210	nucleoporin 210kDa [Source:HGNC Symbol;Acc:HGNC:30052]	protein_coding	yes
ENSG00000067992	1.4641	1.25782	0.41116	0.683264	0.10172	0.357679	0.0280175	0.574552	0.0224572	-0.00684575	0.116326	-0.340089	0.000108693	0.0234535	1.06633	-1.5834	PDK3	pyruvate dehydrogenase kinase, isozyme 3 [Source:HGNC Symbol;Acc:HGNC:8811]	protein_coding	yes
ENSG00000224413	0.483552	1.25779	0.150764	0.686023	0.310284	1.13159	2.386e-05	0.57177	0.16343	-0.0687197	0.0954882	0.561795	0.000108693	-0.071566	0.104476	-0.812223	AP001476.2		lincRNA	no
ENSG00000182368	0.436806	1.25488	0.111478	0.609974	0.0669478	0.505799	2.386e-05	0.644905	0.0625077	0.032903	0.0481409	-0.442264	0.000108693	-0.00531093	0.223825	-1.35905	NA	NA	protein_coding	no
ENSG00000215142	0.267367	1.25436	0.476954	1.76437	0.0482436	0.538364	2.386e-05	-0.510011	0.679522	-0.242256	0.0152271	-0.274038	0.000108693	0.0962132	0.472893	-2.48037	NA	NA	pseudogene	no
ENSG00000090530	2.02893	1.25336	0.485146	0.60608	0.0043445	0.023874	0.155557	0.647282	1.29675	-0.127748	0.024134	0.130033	0.000108693	0.0122426	1.85836	-1.83557	P3H2	prolyl 3-hydroxylase 2 [Source:HGNC Symbol;Acc:HGNC:19317]	protein_coding	no
ENSG00000206120	0.551556	1.25178	0.226251	-0.879386	0.782958	1.78807	0.672026	2.13116	0.707167	-0.177505	1.12409	-1.54093	0.767631	-0.130675	0.300615	1.41568	EGFEM1P	EGF-like and EMI domain containing 1, pseudogene [Source:HGNC Symbol;Acc:HGNC:25149]	pseudogene	no
ENSG00000168140	0.898075	1.25085	0.497824	0.92482	0.279856	0.765677	2.386e-05	0.326031	0.296195	-0.0754502	0.0927863	0.397124	0.000108693	0.0157522	0.544864	-1.40999	VASN	vasorin [Source:HGNC Symbol;Acc:HGNC:18517]	protein_coding	no
ENSG00000141934	0.28532	1.25023	1.40314	2.76051	0.00528326	0.0935548	0.0766553	-1.51028	0.0611313	0.0347206	0.134839	0.756463	0.000108693	0.0504313	1.24741	-3.91719	PLPP2	phospholipid phosphatase 2 [Source:HGNC Symbol;Acc:HGNC:9230]	protein_coding	yes
ENSG00000228789	0.239696	1.24892	0.0293914	0.308487	0.178647	1.24111	2.386e-05	0.940429	0.129867	0.0841931	0.0183223	0.360042	0.393074	-0.178905	0.0151836	-0.316292	HCG22	HLA complex group 22 [Source:HGNC Symbol;Acc:HGNC:27780]	lincRNA	no
ENSG00000180340	1.99802	1.2472	0.429782	0.5638	0.669177	0.787523	0.192482	0.683401	0.348521	0.0542912	0.172012	0.333189	0.000108693	-0.0249179	0.688689	-1.02348	FZD2	frizzled class receptor 2 [Source:HGNC Symbol;Acc:HGNC:4040]	protein_coding	no
ENSG00000183914	0.363769	1.24614	0.213427	0.923331	0.0239219	-0.259291	2.386e-05	0.322804	0.382068	-0.145419	0.036309	-0.406279	0.000108693	0.0162103	0.603082	-2.42876	DNAH2	dynein, axonemal, heavy chain 2 [Source:HGNC Symbol;Acc:HGNC:2948]	protein_coding	no
ENSG00000272482	0.679459	1.24539	1.18116	1.69525	0.215131	0.774836	2.386e-05	-0.449859	1.1661	-0.19696	0.035852	0.266055	0.136145	0.0750865	1.03146	-2.1658	RP11-474O21.5		lincRNA	no
ENSG00000250790	0.46976	1.24396	0.0276011	0.203863	0.079398	0.538442	0.0360858	1.04009	0.557309	-0.167153	0.0380981	-0.364741	0.000108693	-0.0607825	0.121634	-0.909377	RP11-46H11.3		lincRNA	no
ENSG00000168491	2.00522	1.24348	0.523752	0.621459	0.67073	0.785446	0.140366	0.622021	0.492228	0.0674437	0.0177813	-0.104037	0.000108693	-0.0298336	0.778095	-1.07949	CCDC110	coiled-coil domain containing 110 [Source:HGNC Symbol;Acc:HGNC:28504]	protein_coding	no
ENSG00000104953	0.292636	1.24325	0.00221446	0.0319934	0.0526833	0.547125	0.00796478	1.21125	0.0290441	-0.0203572	0.0194858	-0.331032	0.000108693	-0.0391865	0.0539207	-0.728117	TLE6	transducin-like enhancer of split 6 [Source:HGNC Symbol;Acc:HGNC:30788]	protein_coding	no
ENSG00000139832	1.54527	1.24125	0.403007	0.628111	0.430352	0.716095	0.0641255	0.613135	0.0189398	-0.00549111	0.00597642	-0.0709937	0.0324548	-0.0427873	0.655528	-1.15326	RAB20	RAB20, member RAS oncogene family [Source:HGNC Symbol;Acc:HGNC:18260]	protein_coding	no
ENSG00000148926	0.814864	1.23918	1.37433	1.64281	0.512216	1.09022	2.386e-05	-0.403635	0.31248	-0.077586	0.832259	0.979771	0.000108693	0.00931856	0.866697	-1.79177	ADM	adrenomedullin [Source:HGNC Symbol;Acc:HGNC:259]	protein_coding	no
ENSG00000203805	0.726258	1.23868	0.0410925	0.235782	0.0261951	0.199433	0.100215	1.0029	0.601125	0.138978	0.0308933	-0.261695	0.000108693	-0.0491099	0.330525	-1.27503	PLPP4	phospholipid phosphatase 4 [Source:HGNC Symbol;Acc:HGNC:23531]	protein_coding	yes
ENSG00000124882	0.310295	1.23777	0.263135	1.08689	0.543312	1.85168	2.386e-05	0.150882	0.848671	-0.231939	0.00385348	-0.0778694	0.000108693	-0.0534724	0.037664	-0.472976	EREG	epiregulin [Source:HGNC Symbol;Acc:HGNC:3443]	protein_coding	no
ENSG00000149972	0.179783	1.23693	0.266423	1.47509	0.407859	2.15543	2.386e-05	-0.238159	0.0843327	0.0631656	0.0262752	0.467792	1.09572	-0.255706	0.0287131	-0.556591	CNTN5	contactin 5 [Source:HGNC Symbol;Acc:HGNC:2175]	protein_coding	no
ENSG00000148842	1.81224	1.23668	0.032247	0.119667	0.3613	0.609833	0.708474	1.11701	0.815556	-0.102589	0.387246	-0.499844	0.000108693	-0.0237689	0.30951	-0.746516	CNNM2	cyclin and CBS domain divalent metal cation transport mediator 2 [Source:HGNC Symbol;Acc:HGNC:103]	protein_coding	no
ENSG00000064692	0.652813	1.23537	1.22027	1.6483	0.23788	0.804505	2.386e-05	-0.412931	2.28267	0.295218	0.790077	1.09353	0.000108693	0.0526616	0.93493	-2.07916	SNCAIP	synuclein, alpha interacting protein [Source:HGNC Symbol;Acc:HGNC:11139]	protein_coding	no
ENSG00000169744	0.776795	1.23532	2.1193	2.09834	0.145607	0.575191	0.06526	-0.86302	0.567012	-0.116923	0.888496	1.01853	0.000108693	0.0415156	1.78595	-2.75847	LDB2	LIM domain binding 2 [Source:HGNC Symbol;Acc:HGNC:6533]	protein_coding	no
ENSG00000143344	2.98312	1.23408	1.73599	0.89479	1.19745	0.817479	0.0172424	0.339288	1.51911	0.103441	0.0586885	0.159952	0.000108693	-0.0168177	1.74771	-1.31139	RGL1	ral guanine nucleotide dissociation stimulator-like 1 [Source:HGNC Symbol;Acc:HGNC:30281]	protein_coding	yes
ENSG00000206140	0.567509	1.23376	0.283366	0.857616	0.224373	0.854711	2.386e-05	0.376143	0.0399381	0.0183185	0.0586885	0.39833	0.00673373	-0.0664134	0.272901	-1.23666	TMEM191C	transmembrane protein 191C [Source:HGNC Symbol;Acc:HGNC:33601]	processed_transcript	no
ENSG00000109610	0.659787	1.23322	2.36776	2.36575	0.497477	1.16679	0.162662	-1.13254	0.909365	-0.162208	0.389644	0.741957	0.000108693	0.0386597	1.34004	-2.43218	SOD3	superoxide dismutase 3, extracellular [Source:HGNC Symbol;Acc:HGNC:11181]	protein_coding	yes
ENSG00000122641	1.65731	1.23241	0.00900412	0.0378918	0.530253	0.755489	0.836141	1.19451	1.06609	-0.124273	0.575935	-0.621246	0.000108693	-0.0130602	0.145554	-0.514809	INHBA	inhibin, beta A [Source:HGNC Symbol;Acc:HGNC:6066]	protein_coding	no
ENSG00000166394	2.96652	1.23202	0.978873	0.664488	0.882266	0.697156	0.265382	0.567529	0.0947636	0.0156212	0.116909	-0.216774	0.827404	-0.0533967	1.4726	-1.19935	CYB5R2	cytochrome b5 reductase 2 [Source:HGNC Symbol;Acc:HGNC:24376]	protein_coding	yes
ENSG00000267534	1.18761	1.23029	1.09731	1.18522	0.414379	0.792181	2.386e-05	0.0450774	0.657474	0.105315	0.223159	0.469939	0.000108693	-0.00343924	1.01537	-1.62333	S1PR2	sphingosine-1-phosphate receptor 2 [Source:HGNC Symbol;Acc:HGNC:3169]	protein_coding	no
ENSG00000138772	2.76026	1.22903	0.973304	0.693778	1.53552	1.01146	0.178617	0.535256	1.03908	-0.0878242	0.211646	0.287263	1.38736	-0.0665004	0.841517	-0.911355	ANXA3	annexin A3 [Source:HGNC Symbol;Acc:HGNC:541]	protein_coding	yes
ENSG00000157554	0.7631	1.2285	1.46919	1.72608	0.170064	0.631536	2.386e-05	-0.49758	0.454812	0.100347	0.0688534	0.347348	0.000108693	0.0387673	1.31938	-2.32304	ERG	v-ets avian erythroblastosis virus E26 oncogene homolog [Source:HGNC Symbol;Acc:HGNC:3446]	protein_coding	no
ENSG00000144057	0.426864	1.22776	0.151891	0.697458	0.338818	1.22141	2.386e-05	0.530297	0.552177	0.162009	0.0559507	0.446193	0.000108693	-0.0361771	0.0797503	-0.703805	ST6GAL2	ST6 beta-galactosamide alpha-2,6-sialyltranferase 2 [Source:HGNC Symbol;Acc:HGNC:10861]	protein_coding	yes
ENSG00000153902	1.49598	1.22686	0.22316	0.455496	0.713077	0.935512	0.184414	0.771363	1.22486	0.138537	1.52385	-0.976069	0.393547	-0.0639792	0.273339	-0.746844	LGI4	leucine-rich repeat LGI family, member 4 [Source:HGNC Symbol;Acc:HGNC:18712]	protein_coding	no
ENSG00000204334	0.289695	1.22679	0.541554	1.77522	0.0559644	0.548898	2.386e-05	-0.548436	1.35996	-0.357127	0.0167497	0.275968	0.000108693	0.0884262	0.524284	-2.45311	ERICH2	glutamate-rich 2 [Source:HGNC Symbol;Acc:HGNC:44395]	protein_coding	no
ENSG00000064225	1.71657	1.22586	1.35949	1.07245	0.273843	0.52044	2.386e-05	0.153412	0.0266949	-0.00694934	0.480726	-0.533584	0.000108693	-0.0288822	1.67105	-1.77787	ST3GAL6	ST3 beta-galactoside alpha-2,3-sialyltransferase 6 [Source:HGNC Symbol;Acc:HGNC:18080]	protein_coding	yes
ENSG00000135842	2.63748	1.22427	2.60875	1.22521	1.65109	1.07775	2.386e-05	-0.000935581	1.39801	-0.108304	0.294007	0.345989	0.000108693	0.0148856	1.62869	-1.37173	FAM129A	family with sequence similarity 129, member A [Source:HGNC Symbol;Acc:HGNC:16784]	protein_coding	no
ENSG00000156049	0.894797	1.22003	0.0427409	-0.224899	0.067114	0.348303	0.503252	1.44493	0.25114	-0.0682157	0.00385348	-0.052589	0.000108693	-0.0494417	0.119244	-0.646831	GNA14	guanine nucleotide binding protein (G protein), alpha 14 [Source:HGNC Symbol;Acc:HGNC:4382]	protein_coding	no
ENSG00000244479	1.16682	1.21887	1.58099	1.47351	0.591306	0.969827	2.386e-05	-0.254633	0.745491	-0.110241	0.59857	0.682323	0.000108693	0.027902	1.19902	-1.72256	OR2A1-AS1	OR2A1 antisense RNA 1 [Source:HGNC Symbol;Acc:HGNC:49168]	antisense	no
ENSG00000154146	0.550647	1.2172	0.0277998	0.191619	0.212833	0.85538	0.0567525	1.02558	0.7089	0.174739	0.0225157	-0.242886	0.133626	-0.0884842	0.0630994	-0.553436	NRGN	neurogranin (protein kinase C substrate, RC3) [Source:HGNC Symbol;Acc:HGNC:8000]	protein_coding	no
ENSG00000250483	0.471045	1.21633	0.177462	0.722987	0.357417	1.17921	2.386e-05	0.493342	0.261518	0.0921484	0.243667	0.799956	0.000108693	-0.0444116	0.101054	-0.760109	PPM1AP1	protein phosphatase, Mg2+/Mn2+ dependent 1A, pseudogene 1 [Source:HGNC Symbol;Acc:HGNC:30175]	pseudogene	no
ENSG00000212710	0.252864	1.21488	0.00122091	0.023273	0.136197	1.05322	2.386e-05	1.1916	0.321977	-0.15817	0.104997	-0.822477	0.000108693	-0.0223555	0.00985974	-0.184933	CTAGE1	cutaneous T-cell lymphoma-associated antigen 1 [Source:HGNC Symbol;Acc:HGNC:24346]	protein_coding	no
ENSG00000013588	0.837502	1.21273	0.59833	1.04129	0.194142	0.645231	2.386e-05	0.171443	2.06865	-0.253334	0.0356357	0.243528	0.000108693	0.0291084	0.709239	-1.60879	GPRC5A	G protein-coupled receptor, class C, group 5, member A [Source:HGNC Symbol;Acc:HGNC:9836]	protein_coding	no
ENSG00000186994	0.298181	1.21189	0.0110679	0.118028	0.502183	1.82516	0.00105527	1.09386	0.0754453	-0.0450393	0.0183382	-0.29769	1.0318	-0.199136	0.0356788	0.495236	KANK3	KN motif and ankyrin repeat domains 3 [Source:HGNC Symbol;Acc:HGNC:24796]	protein_coding	no
ENSG00000244459	0.527095	1.21125	0.525565	1.18277	0.313047	1.02598	2.386e-05	0.0284827	0.424714	-0.116489	0.0505437	0.362074	0.000108693	-0.0127507	0.344293	-1.36805	RP11-1398P2.1		lincRNA	no
ENSG00000065485	3.32506	1.21044	1.58683	0.779101	0.905206	0.63856	0.140583	0.431339	0.204431	0.0259739	0.00481242	0.0311302	0.000108693	0.0152585	2.13003	-1.35098	PDIA5	protein disulfide isomerase family A, member 5 [Source:HGNC Symbol;Acc:HGNC:24811]	protein_coding	yes
ENSG00000189134	1.18651	1.21006	1.235	1.25856	0.184006	0.517703	2.386e-05	-0.0484999	1.2743	-0.152969	0.0631365	0.265052	0.000108693	0.0322107	1.4726	-1.95092	NKAPL	NFKB activating protein-like [Source:HGNC Symbol;Acc:HGNC:21584]	protein_coding	no
ENSG00000267185	0.933576	1.20942	0.119668	0.411523	0.519997	1.01508	0.0711652	0.797898	0.00879776	0.00337335	0.0959893	-0.373431	0.000108693	-0.024233	0.123569	-0.60586	PTP4A2P1	protein tyrosine phosphatase type IVA, member 2 pseudogene 1 [Source:HGNC Symbol;Acc:HGNC:9637]	pseudogene	no
ENSG00000236296	1.89232	1.20719	0.686198	0.720117	0.692769	0.799889	0.0395906	0.487078	0.115584	0.0234127	0.0313308	-0.145728	0.000108693	-0.0123703	0.849733	-1.12742	GUSBP5	glucuronidase, beta pseudogene 5 [Source:HGNC Symbol;Acc:HGNC:42319]	pseudogene	no
ENSG00000272235	0.395171	1.20633	0.0386065	0.295118	0.129308	0.767807	2.386e-05	0.911209	0.80469	0.218648	0.0430705	-0.418966	0.000108693	-0.006013	0.0765235	-0.733638	RP11-22L13.1		lincRNA	no
ENSG00000226738	0.201057	1.20546	0.853568	2.63314	0.102732	0.981239	0.00956238	-1.42767	0.742596	-0.279706	0.236387	1.16672	0.475867	0.190321	0.54046	-2.85736	CTA-384D8.31		antisense	no
ENSG00000158373	2.11747	1.20506	1.97481	1.17005	0.411206	0.562813	2.386e-05	0.0350103	1.65603	-0.131159	0.0194858	-0.104008	0.000108693	-0.00700222	2.21185	-1.81229	HIST1H2BD	histone cluster 1, H2bd [Source:HGNC Symbol;Acc:HGNC:4747]	protein_coding	no
ENSG00000166924	0.277049	1.20457	0.521009	1.71014	0.0207431	0.26452	2.386e-05	-0.505566	0.151018	0.0806224	0.851812	1.79732	0.000108693	0.0538867	0.600714	-2.65019	NYAP1	neuronal tyrosine-phosphorylated phosphoinositide-3-kinase adaptor 1 [Source:HGNC Symbol;Acc:HGNC:22009]	protein_coding	no
ENSG00000198417	1.06204	1.20453	0.16317	0.477987	0.0399215	0.219772	0.0571233	0.726545	0.203429	0.0512113	0.0868658	-0.339918	0.000108693	0.0223296	0.703319	-1.46275	MT1F	metallothionein 1F [Source:HGNC Symbol;Acc:HGNC:7398]	protein_coding	no
ENSG00000186352	1.2214	1.20346	1.01357	1.13229	0.268037	0.620576	2.386e-05	0.0711741	6.08895	-0.388124	0.024134	0.154764	0.000108693	0.0333317	1.20597	-1.71517	ANKRD37	ankyrin repeat domain 37 [Source:HGNC Symbol;Acc:HGNC:29593]	protein_coding	no
ENSG00000122176	1.7266	1.20335	2.7358	1.56504	0.260566	0.49688	2.386e-05	-0.361693	0.0128012	-0.00334669	0.0234622	0.124833	0.000108693	0.0204971	2.75836	-2.27152	FMOD	fibromodulin [Source:HGNC Symbol;Acc:HGNC:3774]	protein_coding	no
ENSG00000110090	2.60674	1.2001	0.409666	0.449685	0.614777	0.618791	0.501109	0.750411	0.144256	-0.0237794	0.0472344	-0.159402	0.000108693	0.00381104	0.977247	-1.03099	CPT1A	carnitine palmitoyltransferase 1A (liver) [Source:HGNC Symbol;Acc:HGNC:2328]	protein_coding	yes
ENSG00000172497	0.202743	1.19828	0.516862	1.87614	0.058522	0.649872	2.386e-05	-0.677856	0.445375	0.202757	0.057654	0.656425	0.000108693	-0.0455445	0.362108	-2.42455	ACOT12	acyl-CoA thioesterase 12 [Source:HGNC Symbol;Acc:HGNC:24436]	protein_coding	yes
ENSG00000224259	0.785172	1.1977	2.34487	2.10223	1.07423	1.57161	0.107728	-0.904532	0.730596	-0.126705	0.880459	0.939059	0.000108693	0.0414223	0.892729	-1.72832	LINC01133	long intergenic non-protein coding RNA 1133 [Source:HGNC Symbol;Acc:HGNC:49447]	lincRNA	no
ENSG00000224549	0.308273	1.19734	0.305144	1.20507	0.132467	0.867816	2.386e-05	-0.00773474	0.0922309	0.0521323	0.133395	0.803572	0.000108693	0.0155215	0.225856	-1.53459	RP11-370B11.3		lincRNA	no
ENSG00000122786	3.14075	1.1973	0.219154	0.27507	1.34872	0.820862	1.26292	0.922234	1.14165	-0.0846178	0.413721	-0.351906	0.0364772	-0.0276261	0.518113	-0.651511	CALD1	caldesmon 1 [Source:HGNC Symbol;Acc:HGNC:1441]	protein_coding	no
ENSG00000027644	0.320865	1.19722	2.12379	2.96702	0.371905	1.3942	0.257075	-1.7698	0.0422321	0.0213213	0.605007	1.20998	0.000108693	0.00671736	0.943142	-2.77004	INSRR	insulin receptor-related receptor [Source:HGNC Symbol;Acc:HGNC:6093]	protein_coding	yes
ENSG00000068383	3.55191	1.1972	0.355313	0.327413	0.735688	0.528279	1.38174	0.869789	0.445638	0.0416732	1.55292	-0.547074	0.00413494	-0.0224683	1.44418	-0.996335	INPP5A	inositol polyphosphate-5-phosphatase A [Source:HGNC Symbol;Acc:HGNC:6076]	protein_coding	yes
ENSG00000140511	2.28102	1.19701	0.0809761	0.191163	0.471856	0.58155	0.888052	1.00585	0.252508	0.0393811	0.411198	-0.431408	0.125547	-0.0392934	0.523584	-0.806624	HAPLN3	hyaluronan and proteoglycan link protein 3 [Source:HGNC Symbol;Acc:HGNC:21446]	protein_coding	no
ENSG00000157110	2.47737	1.19626	0.826274	0.671338	0.653439	0.65671	0.139015	0.524923	0.0534403	0.0105763	0.00100899	0.00504619	0.000108693	-0.00161854	1.27086	-1.21089	RBPMS	RNA binding protein with multiple splicing [Source:HGNC Symbol;Acc:HGNC:19097]	protein_coding	no
ENSG00000243243	0.623281	1.19611	0.0592249	0.316231	0.0743234	0.434997	0.0359508	0.879879	0.619844	-0.148259	0.0481409	-0.348428	0.000108693	-0.0282025	0.225106	-1.07734	AC073130.3		antisense	no
ENSG00000163815	0.22541	1.19604	0.60489	2.08656	0.0137456	0.226241	2.386e-05	-0.890519	0.000129228	0.000118829	0.234953	1.09599	0.117417	0.127841	0.671704	-3.05636	CLEC3B	C-type lectin domain family 3, member B [Source:HGNC Symbol;Acc:HGNC:11891]	protein_coding	no
ENSG00000111799	3.08173	1.19586	2.82999	1.13071	2.17808	1.10915	2.386e-05	0.0651497	1.24333	-0.0908089	0.888496	0.496526	0.000108693	0.00121392	1.592	-1.21742	COL12A1	collagen, type XII, alpha 1 [Source:HGNC Symbol;Acc:HGNC:2188]	protein_coding	no
ENSG00000116141	0.638529	1.1954	0.003984	-0.0360683	0.00323769	0.0314398	0.184414	1.23147	0.625093	0.149713	0.381544	-0.860667	0.000108693	-0.0449396	0.236911	-1.12789	MARK1	MAP/microtubule affinity-regulating kinase 1 [Source:HGNC Symbol;Acc:HGNC:6896]	protein_coding	yes
ENSG00000235387	1.21636	1.19337	0.713123	0.903178	0.699952	1.00186	2.386e-05	0.290197	0.0105371	-0.00345816	1.37422	0.979466	0.000108693	-0.0236901	0.532103	-1.09469	LINC00961	long intergenic non-protein coding RNA 961 [Source:HGNC Symbol;Acc:HGNC:27244]	lincRNA	no
ENSG00000231196	0.205585	1.19312	0.0912277	0.768819	0.14728	1.1913	2.386e-05	0.424297	0.383173	-0.184245	0.025816	-0.419051	0.000108693	0.019078	0.0507511	-0.770634	RP11-495P10.7		lincRNA	no
ENSG00000183439	0.584478	1.19269	0.0350306	0.224041	0.0277515	-0.222791	0.0538436	0.968646	0.547709	0.144186	0.0197618	0.226265	0.000108693	-0.00571623	0.440064	-1.63952	TRIM61	tripartite motif containing 61 [Source:HGNC Symbol;Acc:HGNC:24339]	protein_coding	no
ENSG00000185168	0.260979	1.18897	0.210825	1.02541	0.247579	1.30674	2.386e-05	0.163555	0.106395	0.0610379	0.0190949	0.309058	0.189902	-0.126981	0.0828711	-0.907636	LINC00482	long intergenic non-protein coding RNA 482 [Source:HGNC Symbol;Acc:HGNC:26816]	lincRNA	no
ENSG00000231574	0.26918	1.18803	0.148873	0.879085	0.174214	1.10104	2.386e-05	0.308949	0.383312	-0.158326	0.00436287	0.106223	0.000108693	-0.00377822	0.0954463	-0.966075	KCCAT211	renal clear cell carcinoma-associated transcript 211 [Source:EntrezGene;Acc:102724550]	lincRNA	no
ENSG00000128596	2.25403	1.18724	1.68436	1.03488	0.657237	0.692175	2.386e-05	0.152364	0.214765	-0.0334527	0.00360864	0.0255141	0.000108693	0.0270545	1.802	-1.52994	CCDC136	coiled-coil domain containing 136 [Source:HGNC Symbol;Acc:HGNC:22225]	protein_coding	no
ENSG00000159023	1.68244	1.18718	1.00851	0.957079	0.381789	0.622043	2.386e-05	0.2301	0.00638119	-0.00175136	0.0968824	-0.269654	0.598654	0.0653872	1.31938	-1.52221	EPB41	erythrocyte membrane protein band 4.1 [Source:HGNC Symbol;Acc:HGNC:3377]	protein_coding	no
ENSG00000134532	0.652711	1.18607	0.17674	0.625493	0.0474152	0.312229	2.386e-05	0.560577	0.15939	0.0539232	0.00542571	-0.0933205	0.000108693	-0.00881379	0.469716	-1.49933	SOX5	SRY (sex determining region Y)-box 5 [Source:HGNC Symbol;Acc:HGNC:11201]	protein_coding	no
ENSG00000157322	0.547842	1.18554	0.0681814	-0.387917	0.0725513	0.458848	0.336471	1.57346	0.955238	0.212426	0.0283021	0.284731	0.000108693	-0.0634597	0.0306649	-0.338772	CLEC18A	C-type lectin domain family 18, member A [Source:HGNC Symbol;Acc:HGNC:30388]	protein_coding	no
ENSG00000204338	0.199495	1.18498	0.278624	1.42989	0.133806	1.10402	2.386e-05	-0.244914	0.27298	-0.146902	0.00436287	-0.123537	0.000108693	-0.00874566	0.151969	-1.51085	CYP21A1P	cytochrome P450, family 21, subfamily A, polypeptide 1 pseudogene [Source:HGNC Symbol;Acc:HGNC:2599]	pseudogene	no
ENSG00000116194	2.31248	1.18485	3.27848	1.48003	0.829771	0.758658	2.386e-05	-0.295179	0.0390945	-0.00784326	0.0095389	0.0674825	0.000108693	0.02396	2.853	-1.90622	ANGPTL1	angiopoietin-like 1 [Source:HGNC Symbol;Acc:HGNC:489]	protein_coding	no
ENSG00000107719	0.720311	1.18463	0.0900298	-0.444111	0.133551	-0.60279	0.488997	1.62874	0.554713	0.136666	0.24381	-0.72535	0.000108693	-0.00163995	0.322882	-1.34331	PALD1	phosphatase domain containing, paladin 1 [Source:HGNC Symbol;Acc:HGNC:23530]	protein_coding	no
ENSG00000169933	0.372724	1.18462	0.338211	1.09339	0.517215	1.55953	2.386e-05	0.0912343	0.048046	-0.0249126	0.00260433	-0.0398557	0.355571	-0.113903	0.0825613	-0.71848	FRMPD4	FERM and PDZ domain containing 4 [Source:HGNC Symbol;Acc:HGNC:29007]	protein_coding	no
ENSG00000254615	2.03831	1.18379	0.841119	0.74805	0.635596	0.716177	0.0274839	0.43574	0.549674	-0.0689047	0.00169023	-0.00967093	0.149983	-0.0416326	1.08442	-1.21566	RP11-395G23.3		lincRNA	no
ENSG00000131016	1.52468	1.18218	0.898648	0.902959	0.155179	0.403776	2.386e-05	0.279223	0.261316	-0.0505128	0.126647	0.334041	0.000108693	0.0234098	1.3748	-1.68136	AKAP12	A kinase (PRKA) anchor protein 12 [Source:HGNC Symbol;Acc:HGNC:370]	protein_coding	no
ENSG00000179841	0.830328	1.18013	0.185032	0.551458	0.131604	0.510107	0.00299208	0.628669	2.82837	0.29861	0.0961525	-0.398888	0.000108693	-0.0170211	0.413985	-1.22148	AKAP5	A kinase (PRKA) anchor protein 5 [Source:HGNC Symbol;Acc:HGNC:375]	protein_coding	no
ENSG00000175899	0.899111	1.17979	0.192418	-0.527792	0.106127	-0.433286	0.994128	1.70758	0.000970223	-0.000431965	1.68896	-1.33221	0.697878	-0.0987596	0.333667	-1.08528	A2M	alpha-2-macroglobulin [Source:HGNC Symbol;Acc:HGNC:7]	protein_coding	no
ENSG00000168734	3.40755	1.17952	0.149552	0.206629	0.300282	0.339117	1.64051	0.972888	0.13198	0.0178606	1.31352	-0.52877	0.393844	-0.0375507	1.47422	-1.04703	PKIG	protein kinase (cAMP-dependent, catalytic) inhibitor gamma [Source:HGNC Symbol;Acc:HGNC:9019]	protein_coding	no
ENSG00000152661	2.32951	1.17933	1.61711	0.974482	0.145872	0.305357	2.386e-05	0.204846	0.948227	-0.091701	0.615531	0.504524	1.97973	0.0857626	2.4618	-1.84845	GJA1	gap junction protein, alpha 1, 43kDa [Source:HGNC Symbol;Acc:HGNC:4274]	protein_coding	no
ENSG00000260822	1.12977	1.17888	0.226735	0.534095	0.202373	0.555059	0.0431218	0.644786	0.0136215	0.00457913	0.0829182	-0.314767	0.000108693	0.00822801	0.510977	-1.15792	GS1-358P8.4		sense_overlapping	no
ENSG00000165891	1.86209	1.17832	0.134363	-0.301516	0.190652	0.411126	1.63879	1.47984	0.359164	-0.0571985	0.404679	-0.484221	0.260478	-0.0508817	0.144277	-0.465681	E2F7	E2F transcription factor 7 [Source:HGNC Symbol;Acc:HGNC:23820]	protein_coding	no
ENSG00000154760	0.84077	1.17789	0.610131	1.00407	0.0723876	0.348383	2.386e-05	0.173818	0.0128628	-0.00491847	0.024134	-0.19024	0.000108693	0.00110208	0.942054	-1.83357	SLFN13	schlafen family member 13 [Source:HGNC Symbol;Acc:HGNC:26481]	protein_coding	no
ENSG00000203876	0.584465	1.17475	0.22447	0.753474	0.125687	0.604577	2.386e-05	0.421277	0.00642301	0.00311621	0.226114	0.66594	0.000108693	0.0318093	0.344419	-1.32365	ADD3-AS1	ADD3 antisense RNA 1 [Source:HGNC Symbol;Acc:HGNC:48682]	protein_coding	no
ENSG00000114698	2.17416	1.1747	2.77434	1.36888	1.52475	1.1112	2.386e-05	-0.194184	1.03137	-0.0965533	1.09281	0.641706	0.000108693	0.0206531	1.57018	-1.43239	PLSCR4	phospholipid scramblase 4 [Source:HGNC Symbol;Acc:HGNC:16497]	protein_coding	no
ENSG00000170962	0.253161	1.17467	4.78229	5.68402	0.517181	1.91276	2.00375	-4.50935	0.1009	-0.0436149	3.19647	2.41846	2.57109	0.239888	2.32756	-4.94593	PDGFD	platelet derived growth factor D [Source:HGNC Symbol;Acc:HGNC:30620]	protein_coding	no
ENSG00000260941	0.219631	1.17467	0.448104	1.72283	0.486743	2.03729	2.386e-05	-0.548157	4.92456	0.821941	0.0643041	0.647318	0.000108693	0.0490386	0.0679581	-0.860205	LINC00622	long intergenic non-protein coding RNA 622 [Source:HGNC Symbol;Acc:HGNC:44251]	sense_overlapping	no
ENSG00000109794	1.61345	1.17418	3.19563	1.72519	0.163769	0.392528	0.064367	-0.551016	0.160672	0.0310972	0.0599286	0.2107	0.000108693	0.0104968	3.19659	-2.50684	FAM149A	family with sequence similarity 149, member A [Source:HGNC Symbol;Acc:HGNC:24527]	protein_coding	no
ENSG00000135678	1.3456	1.17347	1.02448	1.04069	0.0488251	0.213152	2.386e-05	0.132787	0.273249	0.0529399	0.0152271	-0.112086	0.000108693	0.0123413	1.73572	-2.00101	CPM	carboxypeptidase M [Source:HGNC Symbol;Acc:HGNC:2311]	protein_coding	no
ENSG00000147642	0.856149	1.1691	1.95673	1.81697	0.831473	1.29206	0.0165822	-0.64787	2.41739	-0.241555	0.605007	0.749623	0.000108693	0.0453359	0.969555	-1.69402	SYBU	syntabulin (syntaxin-interacting) [Source:HGNC Symbol;Acc:HGNC:26011]	protein_coding	no
ENSG00000160111	0.772071	1.16772	0.184951	0.571167	0.405837	0.953639	2.386e-05	0.596548	0.785984	-0.144698	0.0371343	-0.254429	0.000108693	-0.0466321	0.171247	-0.785244	CPAMD8	C3 and PZP-like, alpha-2-macroglobulin domain containing 8 [Source:HGNC Symbol;Acc:HGNC:23228]	protein_coding	no
ENSG00000128482	0.436878	1.1677	0.541953	1.33534	0.298171	1.09091	2.386e-05	-0.167639	0.774897	0.176808	0.51389	1.02158	0.000108693	0.0660968	0.326493	-1.41213	RNF112	ring finger protein 112 [Source:HGNC Symbol;Acc:HGNC:12968]	protein_coding	no
ENSG00000180801	1.88866	1.16734	0.243362	-0.412163	0.675832	0.773009	1.93402	1.57951	1.71116	-0.145515	0.817846	-0.632949	0.0141187	-0.0351482	0.00287601	0.0178293	ARSJ	arylsulfatase family, member J [Source:HGNC Symbol;Acc:HGNC:26286]	protein_coding	no
ENSG00000171388	0.776795	1.16702	0.00963446	0.0609337	0.172768	0.621919	0.202315	1.10608	2.75955	-0.323802	0.00575654	-0.0974867	0.000108693	-0.0375366	0.102378	-0.60603	APLN	apelin [Source:HGNC Symbol;Acc:HGNC:16665]	protein_coding	no
ENSG00000159200	2.46045	1.16456	0.0383197	-0.102642	0.00957982	-0.0480997	1.74163	1.2672	1.82372	-0.12941	2.28732	-0.85677	0.000108693	-0.00167454	1.07842	-1.11001	RCAN1	regulator of calcineurin 1 [Source:HGNC Symbol;Acc:HGNC:3040]	protein_coding	no
ENSG00000168016	1.90457	1.16393	3.30308	1.63613	1.04111	0.941059	0.0464321	-0.4722	1.67568	-0.133233	1.48471	0.765108	0.000108693	0.0299299	2.26907	-1.859	TRANK1	tetratricopeptide repeat and ankyrin repeat containing 1 [Source:HGNC Symbol;Acc:HGNC:29011]	protein_coding	no
ENSG00000150687	3.11542	1.16378	0.148758	0.215627	0.509194	0.470393	1.39051	0.948151	0.259944	-0.0318871	0.0406107	-0.126813	0.0458557	-0.0273427	1.02878	-0.909013	PRSS23	protease, serine, 23 [Source:HGNC Symbol;Acc:HGNC:14370]	protein_coding	no
ENSG00000074410	0.651024	1.16309	1.74989	2.05701	0.0537124	0.328494	0.0578886	-0.89392	0.0449635	0.0177206	0.354763	0.748327	1.85072	0.161502	1.74266	-2.89161	CA12	carbonic anhydrase XII [Source:HGNC Symbol;Acc:HGNC:1371]	protein_coding	yes
ENSG00000204516	2.17416	1.16125	1.23039	0.86726	0.219326	0.389395	2.386e-05	0.293986	0.786645	0.0813795	0.0481409	-0.168892	0.000108693	-0.00180408	1.95753	-1.63911	MICB	MHC class I polypeptide-related sequence B [Source:HGNC Symbol;Acc:HGNC:7091]	protein_coding	no
ENSG00000244274	0.839569	1.16079	0.0118015	-0.0730333	0.324996	0.824773	0.348526	1.23383	0.716024	-0.134749	0.00681072	0.100157	0.000108693	-0.0419067	0.0323482	-0.262988	DBNDD2	dysbindin (dystrobrevin binding protein 1) domain containing 2 [Source:HGNC Symbol;Acc:HGNC:15881]	protein_coding	no
ENSG00000055163	1.99801	1.16055	0.172282	0.326133	0.90036	0.863957	0.466691	0.834418	0.114678	-0.0224473	0.125886	-0.274704	0.421377	-0.0531376	0.286494	-0.622728	CYFIP2	cytoplasmic FMR1 interacting protein 2 [Source:HGNC Symbol;Acc:HGNC:13760]	protein_coding	no
ENSG00000204176	1.47267	1.15833	0.660593	0.793278	0.729155	0.916911	2.386e-05	0.365052	0.191205	-0.0377591	0.22129	0.391195	0.000108693	0.0284326	0.600714	-1.0347	SYT15	synaptotagmin XV [Source:HGNC Symbol;Acc:HGNC:17167]	protein_coding	no
ENSG00000178878	1.46977	1.15608	0.00494045	0.0261327	0.140927	0.388307	0.657452	1.12994	1.44708	-0.153547	0.335592	-0.499596	0.128816	-0.0495553	0.313536	-0.793903	APOLD1	apolipoprotein L domain containing 1 [Source:HGNC Symbol;Acc:HGNC:25268]	protein_coding	no
ENSG00000096696	2.51419	1.15575	0.509583	0.486168	1.2129	0.870453	0.385306	0.669577	0.512844	-0.0586979	0.00436287	0.0301076	0.000108693	-0.0026171	0.56627	-0.77146	DSP	desmoplakin [Source:HGNC Symbol;Acc:HGNC:3052]	protein_coding	no
ENSG00000182389	0.787846	1.15455	2.88766	2.26839	1.19293	1.59097	0.278502	-1.11384	0.950351	-0.1457	0.90773	0.939449	0.000108693	0.00473398	1.05011	-1.83197	CACNB4	calcium channel, voltage-dependent, beta 4 subunit [Source:HGNC Symbol;Acc:HGNC:1404]	protein_coding	no
ENSG00000261189	2.00055	1.15364	0.809942	0.73998	0.649359	0.720427	0.0165822	0.413657	0.200045	-0.0334912	0.0385435	0.153952	0.000108693	-0.00561972	1.04096	-1.17319	RP3-512B11.3		antisense	no
ENSG00000176435	0.348415	1.15191	1.42519	2.07727	0.0329867	0.297102	0.00831794	-0.925359	0.0706097	-0.0347994	1.4127	1.86927	0.31239	-0.117575	0.989537	-2.93207	CLEC14A	C-type lectin domain family 14, member A [Source:HGNC Symbol;Acc:HGNC:19832]	protein_coding	no
ENSG00000185522	0.29592	1.15187	0.112737	-0.747965	0.0147652	0.206823	0.216837	1.89983	0.920242	-0.287306	0.0080864	0.193075	0.000108693	-0.0705093	0.0115832	-0.197081	LMNTD2	lamin tail domain containing 2 [Source:HGNC Symbol;Acc:HGNC:28561]	protein_coding	no
ENSG00000115363	1.8814	1.15182	0.425403	0.535993	0.71297	0.776823	0.155074	0.615832	0.616131	-0.0764347	0.0396314	0.166059	0.000108693	-0.0225325	0.593171	-0.910995	EVA1A	eva-1 homolog A (C. elegans) [Source:HGNC Symbol;Acc:HGNC:25816]	protein_coding	no
ENSG00000198113	1.56428	1.15179	0.0293117	0.108234	0.652019	0.832812	0.591166	1.04355	0.0108685	0.00319394	0.199093	-0.381154	1.38736	-0.0901545	0.114071	-0.427208	TOR4A	torsin family 4, member A [Source:HGNC Symbol;Acc:HGNC:25981]	protein_coding	no
ENSG00000151364	0.323131	1.15017	0.0657469	0.457006	0.00391471	0.0533153	2.386e-05	0.693162	1.06574	0.278253	0.00516263	-0.131838	0.000108693	-0.0138885	0.248345	-1.55386	KCTD14	potassium channel tetramerization domain containing 14 [Source:HGNC Symbol;Acc:HGNC:23295]	protein_coding	no
ENSG00000131398	0.48421	1.14986	0.0148906	-0.114841	0.141257	-0.718594	0.136245	1.2647	0.460315	-0.14908	0.50101	-1.19659	0.000108693	-0.0319275	0.372137	-1.75362	KCNC3	potassium channel, voltage gated Shaw related subfamily C, member 3 [Source:HGNC Symbol;Acc:HGNC:6235]	protein_coding	no
ENSG00000196155	0.544058	1.14966	1.94679	2.26867	0.178865	0.724453	0.134058	-1.11901	0.207446	0.0638042	1.59746	1.47127	0.209514	0.0831524	1.45247	-2.69388	PLEKHG4	pleckstrin homology domain containing, family G (with RhoGef domain) member 4 [Source:HGNC Symbol;Acc:HGNC:24501]	protein_coding	no
ENSG00000232814	0.497153	1.14849	0.103852	-0.534476	0.290474	1.02336	0.382053	1.68297	0.364279	-0.114824	0.283834	-0.819885	0.172799	-0.0913965	0.0404641	0.409349	COL4A2-AS1	COL4A2 antisense RNA 1 [Source:HGNC Symbol;Acc:HGNC:40156]	antisense	no
ENSG00000255642	1.72759	1.1482	2.44868	1.41893	0.706704	0.803485	2.386e-05	-0.270732	0.459882	-0.0620148	0.457382	0.467687	0.000108693	0.0316713	1.94731	-1.76364	PABPC1P4	poly(A) binding protein, cytoplasmic 1 pseudogene 4 [Source:HGNC Symbol;Acc:HGNC:8563]	pseudogene	no
ENSG00000133808	1.16934	1.14807	0.15902	0.416236	0.247579	0.587935	0.10813	0.731839	0.732668	0.110712	0.0194288	-0.142655	0.000108693	-0.0281895	0.396858	-0.976375	MICALCL	MICAL C-terminal like [Source:HGNC Symbol;Acc:HGNC:25933]	protein_coding	no
ENSG00000201207	0.405225	1.14736	0.420892	1.16697	0.338818	1.17317	2.386e-05	-0.0196155	0.855621	-0.200013	0.0509547	0.3992	0.000108693	0.0322385	0.20615	-1.14116	Y_RNA	Y RNA [Source:RFAM;Acc:RF00019]	misc_RNA	no
ENSG00000147206	0.136718	1.14663	0.57409	2.39955	0.196263	1.63038	2.386e-05	-1.25292	0.168048	0.111889	0.0122831	0.313104	0.000108693	-0.0101376	0.176665	-1.91581	NXF3	nuclear RNA export factor 3 [Source:HGNC Symbol;Acc:HGNC:8073]	protein_coding	no
ENSG00000157343	0.390942	1.145	0.649133	1.48866	0.139708	0.7485	2.386e-05	-0.343663	0.914516	-0.217978	0.300707	0.876494	0.000108693	0.0296681	0.517902	-1.88515	ARMC12	armadillo repeat containing 12 [Source:HGNC Symbol;Acc:HGNC:21099]	protein_coding	no
ENSG00000229874	0.172572	1.14499	0.0390422	0.456193	0.0227319	0.358085	2.386e-05	0.688799	0.765929	-0.338808	0.0317657	0.543239	0.000108693	0.0255283	0.0903592	-1.2431	NA	NA	antisense	no
ENSG00000227218	0.371676	1.14487	0.671046	1.52601	0.422362	1.36233	2.386e-05	-0.381142	4.12203	0.505409	0.141368	0.633376	0.000108693	-0.012926	0.254842	-1.30855	RP11-203J24.8		antisense	no
ENSG00000107159	0.222963	1.14423	0.0080175	-0.104795	0.0159333	0.249978	2.386e-05	1.24902	0.0230487	-0.0182966	0.0426952	-0.563635	0.000108693	-0.0248985	0.052128	-0.789456	CA9	carbonic anhydrase IX [Source:HGNC Symbol;Acc:HGNC:1383]	protein_coding	yes
ENSG00000261239	0.244539	1.1441	0.0360553	-0.362242	0.060382	-0.611978	0.0499369	1.50635	0.105332	0.0682793	0.120509	-0.890943	0.000108693	-0.00308394	0.139202	-1.39384	ANKRD26P1	ankyrin repeat domain 26 pseudogene 1 [Source:HGNC Symbol;Acc:HGNC:32955]	pseudogene	no
ENSG00000244050	0.401542	1.14315	0.164076	0.72477	0.125509	0.705264	2.386e-05	0.418382	0.640116	-0.174612	0.00414842	-0.0730298	0.000108693	0.00903435	0.20091	-1.16266	RP11-266K4.1		pseudogene	no
ENSG00000163359	0.89915	1.14267	1.46435	1.50623	0.114406	0.435607	2.386e-05	-0.363566	0.0544165	-0.0183664	0.125578	0.427192	0.000108693	0.0254081	1.42444	-2.21329	COL6A3	collagen, type VI, alpha 3 [Source:HGNC Symbol;Acc:HGNC:2213]	protein_coding	no
ENSG00000215270	0.273832	1.14204	0.364319	1.33522	0.42309	1.63087	2.386e-05	-0.193174	0.00017395	-0.000155496	0.532314	1.34981	0.000108693	0.0667108	0.0875729	-0.846382	LA16c-60H5.7		pseudogene	no
ENSG00000155961	0.435282	1.14083	1.13974	1.89898	0.383821	1.2012	2.386e-05	-0.758151	3.09176	-0.395049	0.242682	0.699022	0.128816	0.0819326	0.603453	-1.83861	RAB39B	RAB39B, member RAS oncogene family [Source:HGNC Symbol;Acc:HGNC:16499]	protein_coding	no
ENSG00000197561	0.185252	1.14061	0.914118	2.67831	0.213953	1.43124	0.0276424	-1.5377	0.225637	-0.123006	0.0782477	0.728287	0.000108693	0.0610115	0.375089	-2.38769	ELANE	elastase, neutrophil expressed [Source:HGNC Symbol;Acc:HGNC:3309]	protein_coding	no
ENSG00000182632	0.216511	1.14016	0.127466	0.847163	0.235162	1.37987	2.386e-05	0.293	0.0392281	0.0276169	0.00844694	0.215929	0.000108693	-0.0381815	0.0415559	-0.607452	CCNYL2	cyclin Y-like 2, pseudogene [Source:HGNC Symbol;Acc:HGNC:23495]	pseudogene	no
ENSG00000025708	1.02125	1.13812	2.91718	2.00173	0.510435	0.872937	0.185902	-0.863602	0.736459	-0.107404	1.0174	0.844259	0.000108693	0.0420307	1.93295	-2.26691	TYMP	thymidine phosphorylase [Source:HGNC Symbol;Acc:HGNC:3148]	protein_coding	yes
ENSG00000178803	0.537417	1.13807	0.101939	0.459456	0.335553	1.00596	2.386e-05	0.678609	2.38606	0.325618	0.0091305	-0.140548	0.0321679	-0.0681275	0.0809198	-0.591563	ADORA2A-AS1	ADORA2A antisense RNA 1 [Source:HGNC Symbol;Acc:HGNC:37122]	antisense	no
ENSG00000122787	0.56224	1.13713	0.0330786	-0.210527	0.161484	0.688834	0.257075	1.34765	0.0260094	0.0122792	0.504745	-0.999189	0.520354	-0.113432	0.021271	-0.237767	AKR1D1	aldo-keto reductase family 1, member D1 [Source:HGNC Symbol;Acc:HGNC:388]	protein_coding	yes
ENSG00000073060	2.28873	1.13679	1.06731	0.759586	0.881913	0.762918	0.0187739	0.377205	0.00131599	-0.00032334	0.0155933	0.082366	0.00884899	-0.029273	1.1661	-1.13346	SCARB1	scavenger receptor class B, member 1 [Source:HGNC Symbol;Acc:HGNC:1664]	protein_coding	yes
ENSG00000213654	1.47119	1.13475	0.18275	0.384264	0.447424	0.683746	0.204793	0.750488	0.625064	-0.0880116	8.34503e-06	0.000855936	0.400755	-0.0608046	0.386765	-0.83527	GPSM3	G-protein signaling modulator 3 [Source:HGNC Symbol;Acc:HGNC:13945]	protein_coding	no
ENSG00000208024	0.480996	1.13363	0.27891	0.864054	0.131584	0.645396	2.386e-05	0.269581	1.63954	-0.283727	0.238894	0.724969	0.000108693	-0.00077379	0.324075	-1.35229	MIR199A2	microRNA 199a-2 [Source:HGNC Symbol;Acc:HGNC:31572]	miRNA	no
ENSG00000011201	0.752254	1.13356	0.913945	1.26286	0.716748	1.24256	2.386e-05	-0.129304	0.459882	-0.0962753	0.668142	0.860821	0.000108693	0.0325271	0.399485	-1.15386	ANOS1	anosmin 1 [Source:HGNC Symbol;Acc:HGNC:6211]	protein_coding	no
ENSG00000270607	0.540399	1.13342	0.0028421	0.0275797	0.0449029	0.326102	0.102576	1.10584	0.61166	-0.149652	0.189372	-0.649972	0.000108693	0.0220244	0.134079	-0.834896	RP11-359E10.1		lincRNA	no
ENSG00000185483	1.61397	1.13264	1.62176	1.15533	0.947689	0.963108	2.386e-05	-0.022694	0.413123	0.06209	0.00634881	0.0646646	0.000108693	0.0338946	1.0811	-1.32486	ROR1	receptor tyrosine kinase-like orphan receptor 1 [Source:HGNC Symbol;Acc:HGNC:10256]	protein_coding	yes
ENSG00000179583	0.844407	1.13249	0.415725	0.793648	0.204219	0.612943	2.386e-05	0.338845	3.45386	0.316035	0.00597642	0.0896745	0.000108693	-0.00713543	0.54046	-1.3132	CIITA	class II, major histocompatibility complex, transactivator [Source:HGNC Symbol;Acc:HGNC:7067]	protein_coding	no
ENSG00000165929	0.244518	1.13237	0.807305	2.11969	0.035267	0.397905	2.386e-05	-0.987317	0.214882	0.104832	0.150487	0.87353	0.000108693	0.067369	0.683658	-2.85416	TC2N	tandem C2 domains, nuclear [Source:HGNC Symbol;Acc:HGNC:19859]	protein_coding	no
ENSG00000188626	0.427709	1.13224	0.362581	1.04736	0.00353635	0.0402824	2.386e-05	0.0848755	0.0210735	-0.0109476	0.215846	0.753394	0.000108693	0.0115011	0.688697	-2.13932	GOLGA8M	golgin A8 family, member M [Source:HGNC Symbol;Acc:HGNC:44404]	protein_coding	no
ENSG00000183023	2.39685	1.13188	0.0152736	-0.0461425	1.14826	0.868438	1.50074	1.17802	1.73227	-0.122535	0.0481409	-0.159297	0.000108693	-0.0185187	0.0572929	-0.217297	SLC8A1	solute carrier family 8 (sodium/calcium exchanger), member 1 [Source:HGNC Symbol;Acc:HGNC:11068]	protein_coding	yes
ENSG00000175274	2.39338	1.13117	0.471276	0.472898	0.327319	0.438402	0.356443	0.658267	0.0702342	0.0131398	0.454212	-0.41736	0.000108693	-0.0204465	1.22788	-1.16566	TP53I11	tumor protein p53 inducible protein 11 [Source:HGNC Symbol;Acc:HGNC:16842]	protein_coding	no
ENSG00000158089	0.257444	1.13072	0.0110283	-0.12746	0.0317432	-0.371813	0.013759	1.25818	0.493844	-0.208664	0.741124	-1.87787	0.000108693	-0.0217264	0.143817	-1.37507	GALNT14	polypeptide N-acetylgalactosaminyltransferase 14 [Source:HGNC Symbol;Acc:HGNC:22946]	protein_coding	yes
ENSG00000134917	1.01673	1.12983	0.0451515	-0.204285	0.130208	-0.454092	0.591166	1.33412	0.079507	0.0250367	0.698397	-0.858564	0.000108693	-0.00321621	0.589389	-1.37964	ADAMTS8	ADAM metallopeptidase with thrombospondin type 1 motif, 8 [Source:HGNC Symbol;Acc:HGNC:224]	protein_coding	no
ENSG00000167895	0.353977	1.12973	0.0548719	-0.413997	0.0921767	0.668408	0.147513	1.54373	2.04408	0.38895	0.177726	-0.814058	0.000108693	-0.0146858	0.00309941	-0.0473242	TMC8	transmembrane channel-like 8 [Source:HGNC Symbol;Acc:HGNC:20474]	protein_coding	no
ENSG00000125378	1.52495	1.12898	0.181204	0.379787	0.463906	0.685517	0.216837	0.749194	0.601922	0.0835866	0.0948722	-0.275979	0.000108693	-0.0351964	0.388392	-0.82325	BMP4	bone morphogenetic protein 4 [Source:HGNC Symbol;Acc:HGNC:1071]	protein_coding	no
ENSG00000115590	0.229815	1.12841	0.588705	1.85303	0.3953	1.71623	2.386e-05	-0.724627	0.107269	0.0611036	0.319172	1.17597	0.000108693	0.021155	0.144905	-1.26521	IL1R2	interleukin 1 receptor, type II [Source:HGNC Symbol;Acc:HGNC:5994]	protein_coding	no
ENSG00000167641	0.513758	1.12646	0.0976206	-0.4908	0.197585	0.810477	0.382053	1.61726	0.335696	-0.107418	0.339408	-0.890738	0.34441	-0.10622	0.0129906	0.174813	PPP1R14A	protein phosphatase 1, regulatory (inhibitor) subunit 14A [Source:HGNC Symbol;Acc:HGNC:14871]	protein_coding	no
ENSG00000081052	1.00012	1.12622	0.206829	0.457909	0.124757	0.410486	0.0633426	0.668314	0.407296	-0.0785419	1.68896	1.15685	0.870539	-0.0923579	0.544696	-1.17365	COL4A4	collagen, type IV, alpha 4 [Source:HGNC Symbol;Acc:HGNC:2206]	protein_coding	no
ENSG00000227456	0.716503	1.12552	0.0413359	0.216773	0.256444	0.759719	0.0966652	0.908748	0.0137183	-0.00574111	0.662127	-0.945512	0.0310116	-0.0596823	0.0979203	-0.582574	LINC00310	long intergenic non-protein coding RNA 310 [Source:HGNC Symbol;Acc:HGNC:16414]	lincRNA	no
ENSG00000206190	2.81987	1.12499	0.589017	0.475925	0.344612	0.40158	0.479383	0.649069	0.560726	-0.0556643	0.271156	-0.300124	0.000108693	-0.0228353	1.57408	-1.19934	ATP10A	ATPase, class V, type 10A [Source:HGNC Symbol;Acc:HGNC:13542]	protein_coding	yes
ENSG00000152056	1.24004	1.12481	0.112144	0.322631	0.462033	0.765836	0.185099	0.802183	0.430957	-0.073899	0.0285449	-0.164486	0.000108693	0.003761	0.221257	-0.681609	AP1S3	adaptor-related protein complex 1, sigma 3 subunit [Source:HGNC Symbol;Acc:HGNC:18971]	protein_coding	no
ENSG00000206712	0.507401	1.1233	0.612062	1.22877	0.222984	0.822442	2.386e-05	-0.105466	2.38024	0.310645	0.0369033	0.285872	0.000108693	0.0165377	0.479907	-1.52963	RNU6-26P	RNA, U6 small nuclear 26, pseudogene [Source:HGNC Symbol;Acc:HGNC:34252]	snRNA	no
ENSG00000198873	1.19491	1.12204	0.480384	0.704522	0.442099	0.748677	2.386e-05	0.417519	4.50861	0.296304	0.190712	0.410464	0.000108693	-0.00629422	0.542292	-1.07789	GRK5	G protein-coupled receptor kinase 5 [Source:HGNC Symbol;Acc:HGNC:4544]	protein_coding	no
ENSG00000001617	1.77363	1.12152	0.407665	0.544439	0.196698	0.408212	0.112366	0.577086	0.0260333	0.00623515	0.0922348	-0.243821	0.0963768	0.0403836	1.06731	-1.25775	SEMA3F	sema domain, immunoglobulin domain (Ig), short basic domain, secreted, (semaphorin) 3F [Source:HGNC Symbol;Acc:HGNC:10728]	protein_coding	no
ENSG00000114200	0.214003	1.12111	1.06594	2.68299	0.00887682	-0.163537	0.0578477	-1.56188	0.223422	0.104005	0.429336	1.30353	0.227207	0.137135	1.21176	-3.96764	BCHE	butyrylcholinesterase [Source:HGNC Symbol;Acc:HGNC:983]	protein_coding	yes
ENSG00000214274	0.861062	1.12099	0.628229	0.968822	0.302366	0.733608	2.386e-05	0.15217	0.0761776	-0.0231782	0.309999	0.578346	0.000108693	0.00549298	0.626104	-1.35621	ANG	angiogenin, ribonuclease, RNase A family, 5 [Source:HGNC Symbol;Acc:HGNC:483]	protein_coding	no
ENSG00000068976	0.939621	1.12	0.0720742	0.265894	0.298175	0.699027	0.142545	0.85411	0.030269	-0.0103685	1.42689	-1.15954	0.215592	-0.0673318	0.163156	-0.68687	PYGM	phosphorylase, glycogen, muscle [Source:HGNC Symbol;Acc:HGNC:9726]	protein_coding	yes
ENSG00000196972	1.34407	1.11849	0.0757898	0.22908	0.219326	0.496474	0.324922	0.889409	0.547322	0.0838646	0.422482	-0.546065	0.384638	-0.0629125	0.362768	-0.851094	SMIM10L2B	small integral membrane protein 10 like 2B [Source:HGNC Symbol;Acc:HGNC:34500]	lincRNA	no
ENSG00000248334	1.05752	1.11846	2.18299	1.59444	0.774868	1.04557	2.386e-05	-0.475981	0.165279	-0.0370668	0.240774	0.441704	0.000108693	-0.0312888	1.23713	-1.66734	WHAMMP2	WAS protein homolog associated with actin, golgi membranes and microtubules pseudogene 2 [Source:HGNC Symbol;Acc:HGNC:32360]	pseudogene	no
ENSG00000162849	1.32525	1.11668	0.826058	0.884471	0.30251	0.579674	2.386e-05	0.23221	0.22899	-0.0451931	0.858677	0.724384	0.000108693	-0.00184039	1.03137	-1.42148	KIF26B	kinesin family member 26B [Source:HGNC Symbol;Acc:HGNC:25484]	protein_coding	no
ENSG00000127561	0.655686	1.11602	0.643678	1.09017	0.422477	0.985475	2.386e-05	0.0258508	0.688995	-0.133825	0.129977	0.4579	0.000108693	-0.0211062	0.399944	-1.22071	SYNGR3	synaptogyrin 3 [Source:HGNC Symbol;Acc:HGNC:11501]	protein_coding	no
ENSG00000114378	0.865581	1.11508	1.71406	1.5824	0.0728838	0.323054	2.386e-05	-0.467318	0.0688371	0.020398	0.0807311	0.316798	0.000108693	0.0076512	1.78595	-2.37442	HYAL1	hyaluronoglucosaminidase 1 [Source:HGNC Symbol;Acc:HGNC:5320]	protein_coding	yes
ENSG00000261251	0.48301	1.11487	0.119027	0.523537	0.14655	0.677816	2.386e-05	0.591329	0.081975	0.0343207	0.00566521	-0.106654	0.000108693	-0.0208684	0.171159	-0.960588	RP3-388M5.9		antisense	no
ENSG00000064989	1.80384	1.11382	1.55259	1.0139	2.16556	1.42663	2.386e-05	0.0999162	4.55954	-0.231351	0.636364	-0.507206	0.726734	-0.0583038	0.398199	-0.701095	CALCRL	calcitonin receptor-like [Source:HGNC Symbol;Acc:HGNC:16709]	protein_coding	no
ENSG00000109861	3.84542	1.11278	0.712126	0.408726	1.19247	0.599885	1.16505	0.704058	0.451194	-0.0371685	0.950771	-0.390575	0.000108693	-0.0120879	1.57018	-0.921624	CTSC	cathepsin C [Source:HGNC Symbol;Acc:HGNC:2528]	protein_coding	yes
ENSG00000164949	1.47852	1.11267	0.111478	0.285326	0.293796	0.544587	0.304173	0.827342	1.26892	0.131324	0.282376	-0.436948	0.000108693	-0.0140299	0.41289	-0.853407	GEM	GTP binding protein overexpressed in skeletal muscle [Source:HGNC Symbol;Acc:HGNC:4234]	protein_coding	no
ENSG00000183479	0.611555	1.10791	0.510607	1.02524	0.269401	0.82007	2.386e-05	0.0826709	0.831868	0.153526	0.0954882	0.416133	0.000108693	0.0034931	0.426321	-1.31308	TREX2	three prime repair exonuclease 2 [Source:HGNC Symbol;Acc:HGNC:12270]	protein_coding	yes
ENSG00000175898	1.00415	1.10645	1.03964	1.12634	0.288955	0.645017	2.386e-05	-0.0198951	0.848671	0.121158	0.0481409	0.240089	0.000108693	0.00144344	1.00515	-1.58778	NA	NA	lincRNA	no
ENSG00000095015	2.79089	1.10615	0.0774226	0.152265	1.4179	0.877554	1.26626	0.953887	1.16589	0.0850499	1.08816	-0.522785	0.44579	-0.0418141	0.182383	-0.380862	MAP3K1	mitogen-activated protein kinase kinase kinase 1, E3 ubiquitin protein ligase [Source:HGNC Symbol;Acc:HGNC:6848]	protein_coding	yes
ENSG00000109458	2.41228	1.10291	0.344596	0.402453	0.708809	0.645105	0.456235	0.700456	0.155464	-0.0243241	0.15757	-0.259962	0.000108693	-0.00383698	0.749944	-0.860257	GAB1	GRB2-associated binding protein 1 [Source:HGNC Symbol;Acc:HGNC:4066]	protein_coding	no
ENSG00000269998	0.836491	1.10187	0.0649882	0.269863	0.795591	1.25142	0.0987614	0.832007	0.0527917	-0.0172161	0.0177963	-0.147563	0.000108693	-0.0251237	0.0126787	-0.12031	RP11-272L13.3		lincRNA	no
ENSG00000111536	0.1661	1.10177	1.05769	3.07993	0.253841	1.66252	0.0994264	-1.97815	0.66795	-0.246476	1.0674	2.05753	0.533631	0.18816	0.446937	-2.51918	IL26	interleukin 26 [Source:HGNC Symbol;Acc:HGNC:17119]	protein_coding	no
ENSG00000178115	0.305055	1.10129	0.147847	0.753591	0.263395	1.17274	2.386e-05	0.347703	0.48908	0.158954	0.00597642	0.146381	0.000108693	0.00933912	0.0684969	-0.68215	GOLGA8Q	golgin A8 family, member Q [Source:HGNC Symbol;Acc:HGNC:44408]	protein_coding	no
ENSG00000050327	2.18765	1.10117	1.59502	0.955928	1.4179	1.01329	2.386e-05	0.145241	0.0370303	0.00720451	0.394983	0.375142	0.0879568	0.0334477	1.0522	-1.04381	ARHGEF5	Rho guanine nucleotide exchange factor (GEF) 5 [Source:HGNC Symbol;Acc:HGNC:13209]	protein_coding	no
ENSG00000100196	2.64433	1.09939	1.77152	0.884463	0.856389	0.663467	2.386e-05	0.214929	0.79762	0.0705038	0.184771	0.260895	0.000108693	0.00459371	1.78882	-1.32039	KDELR3	KDEL (Lys-Asp-Glu-Leu) endoplasmic reticulum protein retention receptor 3 [Source:HGNC Symbol;Acc:HGNC:6306]	protein_coding	no
ENSG00000269959	0.197748	1.09794	0.113323	0.79588	0.16612	1.16628	2.386e-05	0.302057	0.493792	0.206695	0.0386055	0.516861	0.000108693	-0.0418093	0.0509112	-0.727535	SPACA6P-AS	SPACA6P antisense RNA [Source:HGNC Symbol;Acc:HGNC:49383]	antisense	no
ENSG00000176532	0.756059	1.09653	1.5128	1.49659	1.01679	1.40519	2.386e-05	-0.400069	5.36997	-0.408398	0.569165	0.749586	0.0997851	-0.0563463	0.478392	-1.18793	PRR15	proline rich 15 [Source:HGNC Symbol;Acc:HGNC:22310]	protein_coding	no
ENSG00000116690	0.386895	1.09631	1.88904	2.59002	0.150635	0.76358	0.229745	-1.49371	0.077093	0.0324327	0.558303	1.04623	1.0318	0.150995	1.34007	-2.92274	PRG4	proteoglycan 4 [Source:HGNC Symbol;Acc:HGNC:9364]	protein_coding	no
ENSG00000106624	1.55203	1.09616	0.283762	0.451304	0.427237	0.621758	0.153366	0.644854	0.573136	-0.0786573	0.035244	0.163339	0.000108693	-0.0300291	0.524496	-0.925704	AEBP1	AE binding protein 1 [Source:HGNC Symbol;Acc:HGNC:303]	protein_coding	no
ENSG00000233308	0.323064	1.09422	0.0323345	0.275917	0.028784	-0.297219	2.386e-05	0.818298	0.179266	-0.0812621	0.00884931	-0.182311	0.000108693	0.0442172	0.293884	-1.66735	OSTN-AS1	OSTN antisense RNA 1 [Source:HGNC Symbol;Acc:HGNC:41250]	antisense	no
ENSG00000188906	1.1083	1.09222	2.46251	1.66511	0.461163	0.759899	0.0388552	-0.572891	0.151018	0.0333585	0.176165	0.381431	0.000108693	0.0223042	1.77187	-1.99742	LRRK2	leucine-rich repeat kinase 2 [Source:HGNC Symbol;Acc:HGNC:18618]	protein_coding	yes
ENSG00000168060	1.48549	1.09185	1.6837	1.17823	0.359983	0.578485	2.386e-05	-0.0863793	0.0549159	0.0127723	0.526017	0.52855	0.000108693	-0.00199585	1.66712	-1.6916	NAALADL1	N-acetylated alpha-linked acidic dipeptidase-like 1 [Source:HGNC Symbol;Acc:HGNC:23536]	protein_coding	no
ENSG00000078725	0.453879	1.09044	0.57409	1.19705	0.0135091	0.130122	2.386e-05	-0.106608	0.99853	0.203407	0.444555	0.947817	0.000108693	-0.0255137	0.80353	-2.15738	BRINP1	bone morphogenetic protein/retinoic acid inducible neural-specific 1 [Source:HGNC Symbol;Acc:HGNC:2687]	protein_coding	no
ENSG00000153064	0.816522	1.0886	2.45689	1.93691	0.400183	0.829263	0.132988	-0.84831	0.0448024	-0.0141059	1.17547	0.995892	0.302312	0.0714387	1.59868	-2.19624	BANK1	B-cell scaffold protein with ankyrin repeats 1 [Source:HGNC Symbol;Acc:HGNC:18233]	protein_coding	no
ENSG00000225206	1.8135	1.08825	0.164758	0.318772	1.38108	1.10391	0.368129	0.769479	2.12013	-0.151471	0.0355753	-0.143114	0.000108693	-0.022028	0.0834522	-0.303115	MIR137HG	MIR137 host gene [Source:HGNC Symbol;Acc:HGNC:42871]	lincRNA	no
ENSG00000061656	1.29006	1.08293	0.0401233	0.15175	0.323051	0.605101	0.369848	0.931181	0.88843	-0.113101	0.0645533	-0.245703	0.000108693	-0.0282553	0.205765	-0.62958	SPAG4	sperm associated antigen 4 [Source:HGNC Symbol;Acc:HGNC:11214]	protein_coding	no
ENSG00000116962	2.80288	1.08259	1.92839	0.872908	1.75462	0.950282	2.386e-05	0.209687	0.582438	-0.0550131	1.50933	0.598507	0.000108693	-0.0161662	1.24077	-1.00522	NID1	nidogen 1 [Source:HGNC Symbol;Acc:HGNC:7821]	protein_coding	no
ENSG00000148798	0.616105	1.08189	0.0659863	0.31332	0.140718	0.576442	0.0237699	0.768573	0.0254708	-0.0106753	0.0954882	-0.434223	0.000108693	-0.0456899	0.158935	-0.818771	INA	internexin neuronal intermediate filament protein, alpha [Source:HGNC Symbol;Acc:HGNC:6057]	protein_coding	no
ENSG00000149591	2.25504	1.08156	0.0246562	-0.0669016	0.318695	0.427306	1.52346	1.14846	0.458164	-0.0542334	0.542741	-0.445839	0.503324	-0.0490333	0.327308	-0.58735	TAGLN	transgelin [Source:HGNC Symbol;Acc:HGNC:11553]	protein_coding	no
ENSG00000177989	0.386249	1.08082	1.1042	1.83563	0.0996097	0.590543	2.386e-05	-0.754815	1.24161	-0.238412	0.779244	1.18649	0.000108693	0.0273926	0.900715	-2.32591	ODF3B	outer dense fiber of sperm tails 3B [Source:HGNC Symbol;Acc:HGNC:34388]	protein_coding	no
ENSG00000169760	0.644696	1.07945	1.92455	1.92606	0.00873987	0.0832975	0.0727216	-0.846608	0.0457689	0.0164024	0.212352	0.545257	0.143058	0.0696147	1.95753	-2.92221	NLGN1	neuroligin 1 [Source:HGNC Symbol;Acc:HGNC:14291]	protein_coding	no
ENSG00000121236	1.43757	1.07918	0.671046	0.742245	0.509524	0.7069	2.386e-05	0.336939	0.0936024	0.0205204	0.400481	0.478704	0.000108693	0.0014732	0.767222	-1.11453	TRIM6	tripartite motif containing 6 [Source:HGNC Symbol;Acc:HGNC:16277]	protein_coding	no
ENSG00000163683	2.24841	1.07885	1.42519	0.850551	1.34524	0.930354	2.386e-05	0.228297	0.65379	-0.0667598	0.114547	0.22783	0.000108693	0.0165761	0.978386	-0.999045	SMIM14	small integral membrane protein 14 [Source:HGNC Symbol;Acc:HGNC:27321]	protein_coding	no
ENSG00000077943	0.546139	1.07808	0.0280352	0.169034	0.878935	1.57962	0.0578886	0.90905	0.329174	-0.0937004	0.404141	-0.854643	0.358576	-0.0946672	0.0363795	0.332503	ITGA8	integrin, alpha 8 [Source:HGNC Symbol;Acc:HGNC:6144]	protein_coding	no
ENSG00000141255	0.260942	1.07791	0.0157876	-0.147678	0.037064	0.389053	0.0288163	1.22559	0.387885	-0.16063	0.0091305	-0.206387	0.206519	-0.128724	0.0404985	-0.54118	SPATA22	spermatogenesis associated 22 [Source:HGNC Symbol;Acc:HGNC:30705]	protein_coding	no
ENSG00000130224	1.92973	1.07678	1.02764	0.784008	0.60368	0.656739	2.386e-05	0.292777	0.626798	-0.0699426	0.006699	-0.0570323	0.000108693	0.0048064	1.20916	-1.20405	LRCH2	leucine-rich repeats and calponin homology (CH) domain containing 2 [Source:HGNC Symbol;Acc:HGNC:29292]	protein_coding	no
ENSG00000235385	0.295531	1.07675	0.136153	0.740651	0.0606045	-0.509376	2.386e-05	0.336099	0.350502	-0.136986	0.0923006	-0.633181	0.0700947	0.100623	0.554293	-2.32678	GS1-600G8.5		lincRNA	no
ENSG00000101000	0.870118	1.07588	2.42376	1.87489	0.211094	0.57596	0.120116	-0.799015	0.32077	-0.0667584	0.807665	0.818573	0.284331	0.0673754	1.8977	-2.37481	PROCR	protein C receptor, endothelial [Source:HGNC Symbol;Acc:HGNC:9452]	protein_coding	no
ENSG00000205426	0.348089	1.07408	0.0433224	-0.336684	0.121691	0.739946	0.126673	1.41076	0.0208676	-0.0118595	0.00476168	-0.0947109	0.000108693	-0.039108	0.000407166	0.00255387	KRT81	keratin 81, type II [Source:HGNC Symbol;Acc:HGNC:6458]	protein_coding	no
ENSG00000113657	2.12757	1.07375	2.33166	1.14227	1.55237	1.04555	2.386e-05	-0.0685217	0.144084	-0.0241408	0.310359	0.361276	0.000108693	0.0193773	1.20466	-1.17047	DPYSL3	dihydropyrimidinase-like 3 [Source:HGNC Symbol;Acc:HGNC:3015]	protein_coding	yes
ENSG00000158286	1.6927	1.07369	3.19563	1.54853	0.828493	0.815422	0.0543802	-0.474839	0.073846	-0.0145036	0.363904	0.401399	0.000108693	0.0157012	2.27988	-1.8068	RNF207	ring finger protein 207 [Source:HGNC Symbol;Acc:HGNC:32947]	protein_coding	no
ENSG00000196696	2.47887	1.07353	0.172297	0.268376	0.0379834	0.117832	0.726889	0.805158	3.99903	0.184054	0.0384897	0.132618	0.000108693	-0.00308059	1.4726	-1.22408	PDXDC2P	pyridoxal-dependent decarboxylase domain containing 2, pseudogene [Source:EntrezGene;Acc:283970]	processed_transcript	no
ENSG00000136275	0.447598	1.07099	0.0427409	-0.277295	0.164229	0.744663	0.195534	1.34828	0.98783	-0.211169	0.386725	-0.91425	0.000108693	-0.0501357	0.00348514	-0.0490319	C7orf69	chromosome 7 open reading frame 69 [Source:HGNC Symbol;Acc:HGNC:21911]	protein_coding	no
ENSG00000172426	1.01441	1.07098	0.48784	0.735797	0.443711	0.779595	2.386e-05	0.335186	0.129322	-0.0320667	0.00481242	-0.054611	0.000108693	-0.0354012	0.462284	-1.02718	RSPH9	radial spoke head 9 homolog (Chlamydomonas) [Source:HGNC Symbol;Acc:HGNC:21057]	protein_coding	no
ENSG00000246430	1.09711	1.07005	2.49468	1.749	0.327319	0.646733	0.0947241	-0.678951	1.41465	-0.148701	0.405428	0.532855	2.07963	0.11559	2.04173	-2.17232	LINC00968	long intergenic non-protein coding RNA 968 [Source:HGNC Symbol;Acc:HGNC:48727]	lincRNA	no
ENSG00000158458	0.209647	1.0666	0.0937708	0.671648	0.0444271	0.490122	2.386e-05	0.394948	2.02169	0.486442	0.006699	-0.19453	0.000108693	-0.0221276	0.123569	-1.24812	NRG2	neuregulin 2 [Source:HGNC Symbol;Acc:HGNC:7998]	protein_coding	no
ENSG00000169031	0.618679	1.06534	0.0716486	-0.307787	0.00854242	0.0779585	0.430039	1.37313	0.0395947	-0.0160901	0.197866	0.589929	0.635304	-0.109059	0.119702	-0.679599	COL4A3	collagen, type IV, alpha 3 (Goodpasture antigen) [Source:HGNC Symbol;Acc:HGNC:2204]	protein_coding	no
ENSG00000141753	1.75358	1.06486	0.728594	0.670582	0.539632	0.637735	0.0106561	0.394273	0.1613	-0.02945	0.338976	0.416166	0.000108693	0.0157857	0.875564	-1.0977	IGFBP4	insulin-like growth factor binding protein 4 [Source:HGNC Symbol;Acc:HGNC:5473]	protein_coding	no
ENSG00000101425	0.528809	1.06462	0.129538	-0.524211	0.481765	1.16192	0.482914	1.58883	0.700995	0.151286	0.219935	0.648008	1.10453	-0.134883	0.0947069	0.621518	BPI	bactericidal/permeability-increasing protein [Source:HGNC Symbol;Acc:HGNC:1095]	protein_coding	no
ENSG00000257150	0.763342	1.06387	0.227166	-0.647982	0.132713	0.509229	0.87465	1.71185	4.37159	-0.403497	0.605007	-0.856984	0.000108693	-0.00944974	0.00989066	0.0933394	PGAM1P5	phosphoglycerate mutase 1 pseudogene 5 [Source:HGNC Symbol;Acc:HGNC:42452]	pseudogene	no
ENSG00000183160	1.30971	1.06225	2.60079	1.56264	0.910196	0.983901	0.0287494	-0.500389	0.614063	0.0851958	0.277719	0.437175	0.000108693	-0.00944023	1.42735	-1.64098	TMEM119	transmembrane protein 119 [Source:HGNC Symbol;Acc:HGNC:27884]	protein_coding	no
ENSG00000177374	0.465608	1.06216	0.523325	1.09	0.362456	1.02931	2.386e-05	-0.0278347	0.27727	-0.0831275	0.345002	0.788107	0.000108693	-0.0308852	0.259196	-1.12285	HIC1	hypermethylated in cancer 1 [Source:HGNC Symbol;Acc:HGNC:4909]	protein_coding	no
ENSG00000165181	0.261738	1.06055	0.0160972	-0.148885	0.0373542	0.386779	0.0305437	1.20943	0.138215	-0.0723898	0.00100899	0.0140831	0.000108693	-0.0567435	0.0404566	-0.524883	C9orf84	chromosome 9 open reading frame 84 [Source:HGNC Symbol;Acc:HGNC:26535]	protein_coding	no
ENSG00000180318	0.227251	1.0594	1.88342	3.02528	0.0610349	-0.55081	0.274068	-1.96588	0.198054	0.0884417	0.0164761	0.251812	0.000108693	-0.0253017	1.65339	-4.6355	ALX1	ALX homeobox 1 [Source:HGNC Symbol;Acc:HGNC:1494]	protein_coding	no
ENSG00000163681	2.59255	1.05793	0.10026	0.18001	0.25678	0.347474	1.0457	0.877919	1.26733	-0.0915569	0.779405	-0.4644	0.000108693	0.0090619	0.917479	-0.890466	SLMAP	sarcolemma associated protein [Source:HGNC Symbol;Acc:HGNC:16643]	protein_coding	no
ENSG00000102043	0.314623	1.05792	0.0309192	0.261192	0.067114	0.527478	2.386e-05	0.796732	0.236065	0.0986845	0.0301165	-0.34721	0.000108693	-0.00708031	0.082465	-0.791639	MTMR8	myotubularin related protein 8 [Source:HGNC Symbol;Acc:HGNC:16825]	protein_coding	yes
ENSG00000139117	1.62097	1.05769	2.46511	1.33226	0.968396	0.899125	2.386e-05	-0.274572	0.610136	-0.0716071	0.248093	0.349355	0.000108693	0.00855881	1.59575	-1.49082	CPNE8	copine VIII [Source:HGNC Symbol;Acc:HGNC:23498]	protein_coding	no
ENSG00000249852	0.326338	1.05755	0.0380447	-0.284178	0.0444037	0.382099	0.113371	1.34173	0.360044	-0.132678	0.0386055	-0.397316	0.000108693	-0.0608149	0.0310405	-0.391277	AC145676.2		protein_coding	no
ENSG00000185614	1.02618	1.05745	0.53592	0.744616	0.540936	0.844593	2.386e-05	0.312837	1.47181	0.159044	0.286842	0.486656	0.057124	-0.0468648	0.42459	-0.957477	FAM212A	family with sequence similarity 212, member A [Source:HGNC Symbol;Acc:HGNC:32480]	protein_coding	no
ENSG00000126458	2.61256	1.05692	1.25239	0.705641	0.858438	0.643861	0.0414188	0.35128	0.892315	-0.0730171	0.00436287	0.0292319	0.000108693	-0.0136817	1.43012	-1.1187	RRAS	related RAS viral (r-ras) oncogene homolog [Source:HGNC Symbol;Acc:HGNC:10447]	protein_coding	no
ENSG00000174576	0.27261	1.05501	0.0897516	0.560956	0.0776902	0.608496	2.386e-05	0.494058	3.62197	0.587725	0.138832	-0.77969	0.000108693	-0.0769511	0.11712	-1.00747	NPAS4	neuronal PAS domain protein 4 [Source:HGNC Symbol;Acc:HGNC:18983]	protein_coding	no
ENSG00000004399	2.75062	1.0536	0.115221	0.184387	1.14453	0.722049	1.16925	0.869211	0.0372518	-0.00642796	0.0305068	-0.105659	0.624194	-0.045305	0.341303	-0.515936	PLXND1	plexin D1 [Source:HGNC Symbol;Acc:HGNC:9107]	protein_coding	no
ENSG00000182329	0.309287	1.05256	0.847719	1.79164	0.130075	0.750932	2.386e-05	-0.739081	0.0807564	0.0376343	0.145549	0.66286	0.000108693	0.0675377	0.603453	-2.09327	KIAA2012	KIAA2012 [Source:HGNC Symbol;Acc:HGNC:51250]	protein_coding	no
ENSG00000117425	0.82545	1.05152	1.28846	1.30955	0.147449	0.477443	2.386e-05	-0.258026	1.045	0.142376	0.0824803	0.314567	0.000108693	0.000247682	1.26989	-1.88363	PTCH2	patched 2 [Source:HGNC Symbol;Acc:HGNC:9586]	protein_coding	no
ENSG00000118523	1.16468	1.05096	0.000408378	0.001335	0.179931	0.44645	0.5369	1.04962	4.91852	-0.305739	0.667941	-0.679856	0.000108693	-0.00403016	0.182942	-0.605843	CTGF	connective tissue growth factor [Source:HGNC Symbol;Acc:HGNC:2500]	protein_coding	yes
ENSG00000114771	0.174976	1.0504	0.735134	2.20906	0.0318846	0.40395	2.386e-05	-1.15866	0.14683	0.0858215	0.160228	0.976198	0.000108693	0.0691832	0.573273	-2.8555	AADAC	arylacetamide deacetylase [Source:HGNC Symbol;Acc:HGNC:17]	protein_coding	yes
ENSG00000250999	0.425529	1.05016	0.131601	0.565236	0.222086	0.855347	2.386e-05	0.484922	0.57967	-0.147711	0.00436287	-0.0750417	0.000108693	-0.00157721	0.115377	-0.760046	RP11-1379J22.5		antisense	no
ENSG00000179909	2.90626	1.04977	0.452459	0.386043	0.376293	0.385985	0.637525	0.663728	1.52702	0.0916429	0.532749	-0.357222	0.000108693	-0.0140748	1.47422	-1.04983	ZNF154	zinc finger protein 154 [Source:HGNC Symbol;Acc:HGNC:12939]	protein_coding	no
ENSG00000182791	0.478331	1.04845	0.0200938	0.128911	0.209601	0.77966	0.0497938	0.919538	0.0756455	-0.0303207	0.0261569	-0.241771	0.000108693	-0.0389178	0.044375	-0.3977	CCDC87	coiled-coil domain containing 87 [Source:HGNC Symbol;Acc:HGNC:25579]	protein_coding	no
ENSG00000196782	2.09549	1.04784	1.84905	0.980974	0.63202	0.616029	2.386e-05	0.0668689	0.950818	0.0829583	0.0208662	0.09491	0.000108693	-0.018743	1.802	-1.41279	MAML3	mastermind-like transcriptional coactivator 3 [Source:HGNC Symbol;Acc:HGNC:16272]	protein_coding	no
ENSG00000248632	0.539747	1.04782	0.0239285	0.14616	0.176555	-0.682211	0.0571317	0.90166	0.607172	0.142261	0.0975026	0.473927	0.000108693	0.0210503	0.659408	-1.87619	RP11-366M4.11		pseudogene	no
ENSG00000188921	1.16332	1.04764	1.44479	1.19213	0.37607	0.65005	2.386e-05	-0.144491	0.200199	-0.0402034	0.14908	0.34671	0.000108693	0.0235457	1.29351	-1.58973	HACD4	3-hydroxyacyl-CoA dehydratase 4 [Source:HGNC Symbol;Acc:HGNC:20920]	protein_coding	yes
ENSG00000137868	0.727297	1.04633	0.227975	0.572368	0.0921767	0.396325	2.386e-05	0.473964	0.465262	0.09717	0.0369958	0.240136	0.054281	-0.0575703	0.453669	-1.22238	STRA6	stimulated by retinoic acid 6 [Source:HGNC Symbol;Acc:HGNC:30650]	protein_coding	no
ENSG00000215241	0.793874	1.04349	0.355313	0.698982	0.164803	0.52264	2.386e-05	0.344504	1.73718	-0.20516	0.0893157	0.340245	0.000108693	-0.00592427	0.522686	-1.21983	RP11-266K4.9		lincRNA	no
ENSG00000158813	0.548221	1.0433	0.225715	0.65452	0.0159723	0.131726	2.386e-05	0.38878	1.05622	-0.188989	0.00436287	-0.0659882	0.00673373	-0.0586088	0.560008	-1.56609	EDA	ectodysplasin A [Source:HGNC Symbol;Acc:HGNC:3157]	protein_coding	no
ENSG00000172738	1.47756	1.04318	0.45222	0.585638	0.490729	0.66594	0.0217382	0.457537	0.285515	-0.046757	0.00566521	0.0543021	0.000108693	0.0177686	0.622322	-0.962873	TMEM217	transmembrane protein 217 [Source:HGNC Symbol;Acc:HGNC:21238]	protein_coding	no
ENSG00000152518	1.73494	1.04157	1.1686	0.849681	1.29011	1.01216	2.386e-05	0.191893	0.557896	-0.0679214	0.478368	0.46427	0.000108693	0.00664684	0.61121	-0.879092	ZFP36L2	ZFP36 ring finger protein-like 2 [Source:HGNC Symbol;Acc:HGNC:1108]	protein_coding	no
ENSG00000253882	0.447548	1.04127	0.0898543	-0.45787	0.0699641	0.439056	0.303953	1.49914	0.118418	-0.0480379	0.105241	-0.531925	0.000108693	-0.0640914	0.0117139	-0.144343	RP11-61L23.2		pseudogene	no
ENSG00000134042	0.165914	1.04126	0.953807	2.62527	0.07036	0.729623	0.0463975	-1.58401	1.03638	0.330697	0.161404	1.00194	0.000108693	0.098761	0.587441	-2.93691	MRO	maestro [Source:HGNC Symbol;Acc:HGNC:24121]	protein_coding	no
ENSG00000183508	0.700441	1.0409	0.0621436	0.267864	0.172866	0.582506	0.0556039	0.773037	4.04727	0.374033	0.0283763	0.217448	0.000108693	-0.0329434	0.151969	-0.726259	FAM46C	family with sequence similarity 46, member C [Source:HGNC Symbol;Acc:HGNC:24712]	protein_coding	no
ENSG00000117501	0.297493	1.04076	0.197685	0.842143	0.288955	1.16376	2.386e-05	0.198613	0.482312	0.154818	0.0437719	-0.416647	0.000108693	-0.0354333	0.0767568	-0.719134	MROH9	maestro heat-like repeat family member 9 [Source:HGNC Symbol;Acc:HGNC:26287]	protein_coding	no
ENSG00000137831	2.50673	1.04046	1.18852	0.694751	1.23239	0.796951	0.032096	0.345707	0.231464	-0.0306824	0.199035	-0.266715	0.000108693	-0.0139066	1.00063	-0.938259	UACA	uveal autoantigen with coiled-coil domains and ankyrin repeats [Source:HGNC Symbol;Acc:HGNC:15947]	protein_coding	no
ENSG00000198339	0.272569	1.04041	0.134771	0.699427	0.0733292	0.568301	2.386e-05	0.34098	0.0293644	0.0173969	0.00481242	0.107174	0.000108693	-0.0233341	0.158935	-1.17153	NA	NA	protein_coding	no
ENSG00000185038	0.209925	1.03911	0.185122	1.01966	0.0085667	-0.142003	2.386e-05	0.0194455	0.942968	0.294128	0.00481242	-0.133994	0.000108693	0.0984196	0.378868	-2.20077	MROH2A	maestro heat-like repeat family member 2A [Source:HGNC Symbol;Acc:HGNC:27936]	protein_coding	no
ENSG00000188869	0.321907	1.03818	0.578786	1.43741	0.0906515	0.6041	2.386e-05	-0.399229	1.52599	-0.289179	0.22129	0.769288	0.000108693	0.0600219	0.521006	-1.8715	TMC3	transmembrane channel-like 3 [Source:HGNC Symbol;Acc:HGNC:22995]	protein_coding	no
ENSG00000133937	0.163307	1.03696	0.735515	2.26773	0.159042	1.19018	2.386e-05	-1.23077	1.01096	-0.329654	0.0548819	0.60947	0.000108693	0.015716	0.303683	-2.11452	GSC	goosecoid homeobox [Source:HGNC Symbol;Acc:HGNC:4612]	protein_coding	no
ENSG00000002834	2.99935	1.03661	0.454901	0.363998	1.33986	0.731511	0.751767	0.672613	0.0314562	0.0050471	0.024134	-0.0844125	0.0361877	-0.0247383	0.679137	-0.669098	LASP1	LIM and SH3 protein 1 [Source:HGNC Symbol;Acc:HGNC:6513]	protein_coding	no
ENSG00000238206	1.53905	1.03628	1.14751	0.907757	0.951271	0.911626	2.386e-05	0.128528	0.268818	-0.0429639	0.18642	0.323257	0.000108693	0.0166734	0.773876	-1.03242	NA	NA	lincRNA	no
ENSG00000164484	2.44856	1.03628	2.6806	1.10025	1.65109	0.953529	2.386e-05	-0.0639701	3.16137	-0.151435	0.00436287	-0.029988	0.000108693	-0.00334711	1.57018	-1.183	TMEM200A	transmembrane protein 200A [Source:HGNC Symbol;Acc:HGNC:21075]	protein_coding	no
ENSG00000234409	0.673019	1.03598	0.0401233	0.202677	0.0867931	0.40195	0.0769776	0.833307	0.646845	0.124784	0.00349938	-0.0428477	0.000108693	-0.0277804	0.201276	-0.836711	CCDC188	coiled-coil domain containing 188 [Source:HGNC Symbol;Acc:HGNC:51899]	protein_coding	no
ENSG00000130762	0.322214	1.03453	0.145772	0.702023	0.174376	0.875106	2.386e-05	0.332506	0.0267353	-0.0144031	0.003166	0.0457569	0.000108693	0.00898736	0.113701	-0.861445	ARHGEF16	Rho guanine nucleotide exchange factor (GEF) 16 [Source:HGNC Symbol;Acc:HGNC:15515]	protein_coding	no
ENSG00000243000	0.179073	1.03369	0.0210571	0.237399	0.00488993	0.0951323	2.386e-05	0.796294	0.314389	-0.167511	0.102011	-0.871781	0.000108693	0.0180322	0.0984171	-1.17596	NA	NA	pseudogene	no
ENSG00000125170	2.57745	1.03239	2.46251	1.00917	1.36503	0.826066	2.386e-05	0.0232234	1.35047	0.0886507	0.163555	0.230629	0.000108693	0.00454214	1.77829	-1.21549	DOK4	docking protein 4 [Source:HGNC Symbol;Acc:HGNC:19868]	protein_coding	no
ENSG00000109501	2.38448	1.03231	0.12136	0.208611	0.372116	0.430673	0.839264	0.8237	0.06421	-0.0111216	0.0239925	-0.0965603	0.000108693	-0.019684	0.736411	-0.810248	WFS1	Wolfram syndrome 1 (wolframin) [Source:HGNC Symbol;Acc:HGNC:12762]	protein_coding	no
ENSG00000020181	1.63681	1.03106	0.887285	0.749493	0.882266	0.833324	2.386e-05	0.281566	0.78712	-0.0858322	0.02374	0.116049	0.000108693	-0.0182898	0.681949	-0.947227	ADGRA2	adhesion G protein-coupled receptor A2 [Source:HGNC Symbol;Acc:HGNC:17849]	protein_coding	no
ENSG00000269337	0.88352	1.03062	0.348781	0.647718	0.384508	0.752229	2.386e-05	0.3829	1.21613	-0.154765	0.0095389	0.0993974	0.000108693	-0.0161338	0.343239	-0.926109	NA	NA	protein_coding	no
ENSG00000198832	0.627396	1.03044	0.186657	0.548634	0.0981162	0.43867	2.386e-05	0.48181	0.155326	-0.047185	0.00575654	-0.0961221	0.000108693	-0.00242064	0.348551	-1.14041	SELM	selenoprotein M [Source:EntrezGene;Acc:140606]	protein_coding	no
ENSG00000197415	1.26095	1.02985	2.4923	1.52534	0.830494	0.93101	0.0278486	-0.495488	2.04463	-0.165405	1.6561	0.88576	0.559415	0.0638789	1.5048	-1.62418	VEPH1	ventricular zone expressed PH domain-containing 1 [Source:HGNC Symbol;Acc:HGNC:25735]	protein_coding	no
ENSG00000111262	0.123275	1.02862	0.935372	3.04047	0.119413	1.19211	0.0693758	-2.01185	0.3865	0.192182	0.0645533	0.723992	0.0249733	0.126825	0.439508	-2.87698	KCNA1	potassium channel, voltage gated shaker related subfamily A, member 1 [Source:HGNC Symbol;Acc:HGNC:6218]	protein_coding	no
ENSG00000251364	0.617953	1.02776	0.391018	0.835588	0.102605	0.456436	2.386e-05	0.19217	0.995451	-0.165587	0.0386055	-0.258559	0.000108693	0.0135147	0.544191	-1.40691	CTD-2516F10.2		antisense	no
ENSG00000269970	0.174872	1.02713	0.494491	1.78517	0.00887682	0.169457	2.386e-05	-0.758042	0.0810022	0.0526852	0.0737737	0.686611	0.000108693	0.0222781	0.483719	-2.64285	RP11-498E2.9		sense_intronic	no
ENSG00000136048	2.0542	1.02696	1.88947	0.99684	1.38225	0.951225	2.386e-05	0.0301233	3.00645	-0.164274	0.519872	0.432924	0.051142	0.0318443	1.08907	-1.07258	DRAM1	DNA-damage regulated autophagy modulator 1 [Source:HGNC Symbol;Acc:HGNC:25645]	protein_coding	no
ENSG00000176641	1.61181	1.02608	0.023117	-0.0767654	0.487471	0.627362	0.952358	1.10285	5.54486	0.271648	0.29246	-0.394332	0.000108693	-0.0252494	0.0854251	-0.321954	RNF152	ring finger protein 152 [Source:HGNC Symbol;Acc:HGNC:26811]	protein_coding	yes
ENSG00000146242	1.37209	1.02546	2.32829	1.36725	0.832905	0.882094	2.386e-05	-0.341788	0.115297	-0.0239449	0.234495	0.379697	0.000108693	-0.00366008	1.39593	-1.51062	TPBG	trophoblast glycoprotein [Source:HGNC Symbol;Acc:HGNC:12004]	protein_coding	no
ENSG00000177191	0.609582	1.02505	0.127419	0.441207	0.224344	0.689349	2.386e-05	0.583847	0.596698	-0.121678	0.206859	0.549882	0.000108693	-0.0379226	0.171859	-0.776912	B3GNT8	UDP-GlcNAc:betaGal beta-1,3-N-acetylglucosaminyltransferase 8 [Source:HGNC Symbol;Acc:HGNC:24139]	protein_coding	yes
ENSG00000103888	1.75057	1.02443	2.36776	1.23039	0.904829	0.811394	2.386e-05	-0.205965	1.34346	-0.11547	0.0477256	0.174543	0.0758213	0.036553	1.52287	-1.44342	CEMIP	cell migration inducing protein, hyaluronan binding [Source:HGNC Symbol;Acc:HGNC:29213]	protein_coding	no
ENSG00000187736	0.246717	1.02213	0.15697	0.836157	0.13701	0.87507	2.386e-05	0.185969	0.880335	0.246673	0.0292228	0.355419	0.000108693	-0.00185878	0.11268	-0.983213	NHEJ1	nonhomologous end-joining factor 1 [Source:HGNC Symbol;Acc:HGNC:25737]	protein_coding	no
ENSG00000151617	1.51008	1.02188	0.99022	-0.871528	0.28408	0.488927	2.67251	1.8934	0.0797184	0.0176279	0.222978	-0.371885	3.19704	-0.125023	0.0855482	0.338579	EDNRA	endothelin receptor type A [Source:HGNC Symbol;Acc:HGNC:3179]	protein_coding	no
ENSG00000238260	0.229887	1.02186	0.000515345	0.00808558	0.051252	0.501412	2.386e-05	1.01378	0.452895	-0.175615	0.0080864	0.191031	0.000108693	-0.0147036	0.0395404	-0.528535	RP11-46F15.2		antisense	no
ENSG00000139899	1.40599	1.02177	0.686988	0.706987	0.694415	0.794031	2.386e-05	0.314778	1.3597	-0.125503	0.142075	0.298639	0.000108693	-0.0162489	0.603453	-0.934721	CBLN3	cerebellin 3 precursor [Source:HGNC Symbol;Acc:HGNC:20146]	protein_coding	no
ENSG00000224745	0.31286	1.02156	0.0697708	0.420501	0.0776902	0.543404	2.386e-05	0.601063	0.625865	0.176076	0.0183382	0.244345	0.000108693	0.000303252	0.119548	-0.898662	RP11-380G5.2		sense_intronic	no
ENSG00000198373	2.88595	1.02004	0.194213	0.236358	0.80499	0.559881	1.05943	0.783686	0.0502278	0.00779228	0.306455	-0.278767	0.208411	-0.0315624	0.728576	-0.696523	WWP2	WW domain containing E3 ubiquitin protein ligase 2 [Source:HGNC Symbol;Acc:HGNC:16804]	protein_coding	yes
ENSG00000259205	0.337213	1.01955	0.16749	0.710033	0.150223	0.765786	2.386e-05	0.309512	0.156328	0.0645269	0.146689	0.672167	0.000108693	-0.0278598	0.144113	-0.963793	PRKXP1	protein kinase, X-linked, pseudogene 1 [Source:HGNC Symbol;Acc:HGNC:9442]	pseudogene	no
ENSG00000248362	0.187906	1.01521	0.125343	-0.935503	0.0140304	0.228371	0.140249	1.95071	0.755743	-0.299464	0.00100899	0.0187582	0.000108693	-0.0797746	0.00715637	0.148667	CTC-327F10.5		antisense	no
ENSG00000135604	1.06004	1.01515	0.0222819	0.092747	0.178297	0.465788	0.313457	0.922407	0.0826884	-0.0217856	0.521176	-0.631695	0.000108693	-0.0241002	0.192757	-0.642113	STX11	syntaxin 11 [Source:HGNC Symbol;Acc:HGNC:11429]	protein_coding	no
ENSG00000205710	0.296876	1.01513	0.904545	1.79609	0.0938429	0.622054	2.386e-05	-0.780957	0.289686	-0.0977685	0.0627043	0.434846	0.000108693	0.0501794	0.698585	-2.18916	C17orf107	chromosome 17 open reading frame 107 [Source:HGNC Symbol;Acc:HGNC:37238]	protein_coding	no
ENSG00000171368	0.427174	1.01454	0.0493497	-0.303065	0.00656423	0.0767284	0.191816	1.31761	0.0307338	0.0149332	0.0654008	-0.437568	0.000108693	-0.040305	0.0771828	-0.634748	TPPP	tubulin polymerization promoting protein [Source:HGNC Symbol;Acc:HGNC:24164]	protein_coding	no
ENSG00000152689	1.1746	1.01384	0.0187987	-0.0760527	0.0100355	0.0660823	0.614268	1.08989	0.711758	0.1029	2.38443	-1.22846	0.641274	-0.0767086	0.353723	-0.8717	RASGRP3	RAS guanyl releasing protein 3 (calcium and DAG-regulated) [Source:HGNC Symbol;Acc:HGNC:14545]	protein_coding	no
ENSG00000233806	0.266676	1.01378	0.591613	1.50858	0.0426948	0.382881	2.386e-05	-0.494804	0.229508	0.0956105	0.103073	0.638787	0.000108693	0.0492161	0.535064	-2.13948	LINC01237	long intergenic non-protein coding RNA 1237 [Source:HGNC Symbol;Acc:HGNC:49793]	antisense	no
ENSG00000175745	2.27235	1.01373	0.123157	0.216206	0.924465	0.71139	0.730483	0.79752	1.57859	-0.107111	0.00376378	0.0241461	0.113881	-0.0326024	0.300024	-0.518542	NR2F1	nuclear receptor subfamily 2, group F, member 1 [Source:HGNC Symbol;Acc:HGNC:7975]	protein_coding	no
ENSG00000271880	0.273832	1.01318	0.32002	1.09711	0.273915	1.14951	2.386e-05	-0.0839282	0.248967	0.097135	0.056893	0.467402	0.000108693	-0.00275799	0.12502	-0.960789	AGAP11	ankyrin repeat and GTPase domain Arf GTPase activating protein 11 [Source:HGNC Symbol;Acc:HGNC:29421]	processed_transcript	no
ENSG00000119862	2.72107	1.01274	0.0977672	0.168435	0.633174	0.52152	1.1128	0.844308	6.5979	0.215609	0.665542	-0.398346	0.000108693	-0.0175128	0.605033	-0.659657	LGALSL	lectin, galactoside-binding-like [Source:HGNC Symbol;Acc:HGNC:25012]	protein_coding	no
ENSG00000101384	2.13478	1.01273	0.0177536	0.048911	1.30153	0.879979	1.12782	0.963822	0.516382	-0.0564924	0.113912	-0.224213	0.114675	-0.0340712	0.0466472	-0.181665	JAG1	jagged 1 [Source:HGNC Symbol;Acc:HGNC:6188]	protein_coding	no
ENSG00000164761	1.61808	1.01207	1.70147	1.06308	1.74718	1.23088	2.386e-05	-0.0510072	6.85407	-0.295959	0.443148	0.449344	0.26245	0.0457129	0.560008	-0.844271	TNFRSF11B	tumor necrosis factor receptor superfamily, member 11b [Source:HGNC Symbol;Acc:HGNC:11909]	protein_coding	no
ENSG00000248890	0.674066	1.01196	0.00960816	0.0573404	0.0495527	0.274399	0.14986	0.954618	0.0570997	-0.0197185	0.0388201	-0.254793	0.000108693	0.000817236	0.187185	-0.7949	HHIP-AS1	HHIP antisense RNA 1 [Source:HGNC Symbol;Acc:HGNC:44182]	antisense	no
ENSG00000105255	0.953052	1.01176	0.425767	0.680026	0.178078	0.479041	2.386e-05	0.331739	1.35996	-0.157345	0.02374	-0.151119	0.000108693	0.00186701	0.651216	-1.21275	FSD1	fibronectin type III and SPRY domain containing 1 [Source:HGNC Symbol;Acc:HGNC:13745]	protein_coding	no
ENSG00000125726	0.306305	1.01162	0.151456	0.70062	0.0660448	0.484368	2.386e-05	0.311002	0.173834	-0.0742572	0.448963	1.14348	0.000108693	0.0176714	0.20091	-1.22787	CD70	CD70 molecule [Source:HGNC Symbol;Acc:HGNC:11937]	protein_coding	no
ENSG00000196787	0.686837	1.01162	0.472086	0.827256	0.565631	1.02769	2.386e-05	0.184366	0.286629	-0.0665277	0.00345459	0.0316481	0.000108693	-0.0378198	0.224298	-0.811193	HIST1H2AG	histone cluster 1, H2ag [Source:HGNC Symbol;Acc:HGNC:4737]	protein_coding	no
ENSG00000109814	2.69019	1.01153	1.44692	0.715676	1.208	0.72918	0.0131609	0.295856	2.12109	0.114182	0.0370596	0.114952	0.000108693	0.00932539	1.29435	-0.998027	UGDH	UDP-glucose 6-dehydrogenase [Source:HGNC Symbol;Acc:HGNC:12525]	protein_coding	yes
ENSG00000163661	0.836491	1.01143	2.10667	1.69603	1.16808	1.36742	0.0639698	-0.684603	7.51973	-0.453975	0.410609	0.637914	0.000108693	0.0373136	0.661328	-1.34004	PTX3	pentraxin 3, long [Source:HGNC Symbol;Acc:HGNC:9692]	protein_coding	no
ENSG00000267136	0.310295	1.00999	0.179632	-0.846217	0.051602	0.432	0.349664	1.85621	1.34779	-0.307297	0.0225157	0.281431	0.000108693	-0.0655635	0.0181928	0.268226	RP11-53B2.3		antisense	no
ENSG00000270127	0.342362	1.00988	0.0161229	0.122486	0.32439	1.11866	0.00870529	0.887395	2.0286	0.338373	0.126186	0.614619	0.000108693	-0.0644028	0.001471	-0.0137024	RP11-526I2.5		lincRNA	no
ENSG00000258484	0.319775	1.00971	2.83044	3.04002	0.785221	1.77231	0.620761	-2.03031	0.55331	-0.137778	1.5276	1.6374	0.636512	0.12595	0.88931	-2.27742	SPESP1	sperm equatorial segment protein 1 [Source:HGNC Symbol;Acc:HGNC:15570]	protein_coding	no
ENSG00000198300	0.993027	1.00905	0.353942	-0.660047	0.490729	-0.828487	1.34696	1.6691	0.630926	-0.108469	1.51374	-1.12051	0.051142	-0.0524907	0.469591	-1.1775	PEG3	paternally expressed 3 [Source:HGNC Symbol;Acc:HGNC:8826]	protein_coding	no
ENSG00000158747	1.02591	1.00786	0.396329	0.635488	0.12612	0.382635	2.386e-05	0.372376	0.455176	-0.0764157	0.00436287	0.0448454	0.000108693	0.0158008	0.754506	-1.26072	NBL1	neuroblastoma 1, DAN family BMP antagonist [Source:HGNC Symbol;Acc:HGNC:7650]	protein_coding	no
ENSG00000125144	0.243169	1.00779	0.41688	1.38552	0.0496442	-0.464339	2.386e-05	-0.377725	0.415612	-0.15521	0.0080864	0.179255	0.000108693	0.0193851	0.791529	-2.85764	MT1G	metallothionein 1G [Source:HGNC Symbol;Acc:HGNC:7399]	protein_coding	no
ENSG00000172159	1.26011	1.00759	0.0557405	-0.175064	0.82372	0.927358	0.87005	1.18265	0.392214	0.0638019	0.298502	-0.447011	1.84485	-0.100123	0.0133146	0.094836	FRMD3	FERM domain containing 3 [Source:HGNC Symbol;Acc:HGNC:24125]	protein_coding	no
ENSG00000176678	1.60102	1.00611	0.744997	0.694899	0.205985	0.391536	2.386e-05	0.311211	0.268941	-0.0419596	0.00481242	0.042114	0.0758213	0.037574	1.26671	-1.30947	FOXL1	forkhead box L1 [Source:HGNC Symbol;Acc:HGNC:3817]	protein_coding	no
ENSG00000147408	0.741291	1.00585	0.728488	0.952696	1.27271	1.49428	2.386e-05	0.0531537	0.0911454	-0.0250906	0.0408101	0.224327	0.443416	-0.0724428	0.0975005	-0.464262	CSGALNACT1	chondroitin sulfate N-acetylgalactosaminyltransferase 1 [Source:HGNC Symbol;Acc:HGNC:24290]	protein_coding	yes
ENSG00000164591	0.296778	1.00411	0.866274	1.67239	0.188371	0.880269	2.386e-05	-0.668285	0.860086	0.200547	0.00575654	-0.125869	0.000108693	-0.00402661	0.470181	-1.79623	MYOZ3	myozenin 3 [Source:HGNC Symbol;Acc:HGNC:18565]	protein_coding	no
ENSG00000235545	0.681236	1.00298	0.156884	0.45892	0.411206	0.863482	2.386e-05	0.544056	0.131448	-0.0375808	0.143738	-0.439763	0.000108693	-0.0459622	0.125254	-0.598414	RP11-230B22.1		antisense	no
ENSG00000272321	0.168671	1.00142	0.696815	2.10724	0.23788	1.40069	2.386e-05	-1.10582	0.264194	0.122367	0.108839	0.757637	0.000108693	0.0792756	0.23768	-1.70797	KB-1517D11.4		antisense	no
ENSG00000143320	0.623586	0.998571	3.0673	2.4051	0.280058	0.73608	0.560642	-1.40653	1.30967	0.176431	0.946853	0.971399	1.29558	0.119494	1.95753	-2.66759	CRABP2	cellular retinoic acid binding protein 2 [Source:HGNC Symbol;Acc:HGNC:2339]	protein_coding	no
ENSG00000133019	0.180191	0.99786	0.0238847	0.236161	0.0137456	-0.211586	2.386e-05	0.761698	0.1369	0.0850883	0.0317273	0.468725	0.674737	-0.206142	0.150315	-1.44561	CHRM3	cholinergic receptor, muscarinic 3 [Source:HGNC Symbol;Acc:HGNC:1952]	protein_coding	no
ENSG00000256001	0.316124	0.996253	0.131047	0.629505	0.143212	0.756624	2.386e-05	0.366748	0.0126317	0.00699585	0.0645766	-0.469595	0.000108693	-0.01866	0.118999	-0.869134	RP11-575F12.2		lincRNA	no
ENSG00000258188	0.146328	0.995136	0.0679057	0.642344	0.28408	1.71504	2.386e-05	0.352792	0.317558	0.158426	0.794335	2.04271	0.0333014	0.127852	0.00348514	0.0775646	NA	NA	lincRNA	no
ENSG00000179058	0.340738	0.994364	0.184837	0.726498	0.129822	0.676844	2.386e-05	0.267867	0.319877	0.103521	0.0530835	0.401968	0.000108693	-0.00696604	0.177701	-1.04402	C9orf50	chromosome 9 open reading frame 50 [Source:HGNC Symbol;Acc:HGNC:23677]	protein_coding	no
ENSG00000189011	0.375597	0.994022	0.00122091	0.0148623	0.0703248	0.453868	0.0433078	0.97916	0.446561	0.129792	0.0783106	0.477989	0.000108693	-0.0260058	0.0627342	-0.555016	NA	NA	pseudogene	no
ENSG00000107281	0.821461	0.993271	0.65715	0.894741	0.226305	0.574222	2.386e-05	0.0985298	1.0981	-0.145333	0.192961	0.44614	0.000108693	0.0157134	0.686347	-1.31379	NPDC1	neural proliferation, differentiation and control, 1 [Source:HGNC Symbol;Acc:HGNC:7899]	protein_coding	no
ENSG00000100600	2.31112	0.993005	2.11258	0.95212	0.906432	0.671105	2.386e-05	0.0408852	0.221605	-0.0294504	0.0194858	0.0858616	0.000108693	0.0174132	1.74515	-1.27402	LGMN	legumain [Source:HGNC Symbol;Acc:HGNC:9472]	protein_coding	yes
ENSG00000150722	0.53049	0.990446	0.687028	1.11624	0.0439166	-0.265418	2.386e-05	-0.125792	0.806268	-0.15218	0.0185418	-0.178793	0.000108693	-0.00380617	1.29614	-2.3721	PPP1R1C	protein phosphatase 1, regulatory (inhibitor) subunit 1C [Source:HGNC Symbol;Acc:HGNC:14940]	protein_coding	no
ENSG00000090006	0.935601	0.988929	0.7652	0.904134	0.509084	0.806725	2.386e-05	0.0847952	0.0781431	-0.0201698	0.0923006	0.295728	0.000108693	0.0179238	0.561642	-1.08634	LTBP4	latent transforming growth factor beta binding protein 4 [Source:HGNC Symbol;Acc:HGNC:6717]	protein_coding	no
ENSG00000073146	0.292742	0.988191	0.386711	1.17357	0.351605	1.2453	2.386e-05	-0.185383	0.967089	-0.226557	0.00991621	0.176696	0.000108693	0.0378216	0.126731	-0.91647	MOV10L1	Mov10 RISC complex RNA helicase like 1 [Source:HGNC Symbol;Acc:HGNC:7201]	protein_coding	yes
ENSG00000139344	0.816533	0.986928	0.440219	0.72827	0.26018	-0.617627	2.386e-05	0.258658	0.0527717	-0.0164112	1.29681	-1.05591	0.000108693	0.009641	1.74693	-2.33283	AMDHD1	amidohydrolase domain containing 1 [Source:HGNC Symbol;Acc:HGNC:28577]	protein_coding	yes
ENSG00000105290	1.88739	0.986743	0.0352643	-0.100317	0.256343	0.40043	1.24305	1.08706	0.84152	-0.0831635	0.0617331	-0.182544	0.290694	-0.0438722	0.211808	-0.485996	APLP1	amyloid beta (A4) precursor-like protein 1 [Source:HGNC Symbol;Acc:HGNC:597]	protein_coding	no
ENSG00000126562	0.357766	0.986704	0.856309	1.55209	0.147449	0.699602	2.386e-05	-0.565383	0.0335726	-0.0154887	0.411153	0.903067	0.000108693	0.046681	0.606994	-1.83919	WNK4	WNK lysine deficient protein kinase 4 [Source:HGNC Symbol;Acc:HGNC:14544]	protein_coding	yes
ENSG00000188710	0.268612	0.985128	0.0666922	-0.469026	0.146608	0.865266	0.118189	1.45415	0.37131	-0.140534	0.0193287	-0.277993	0.000108693	-0.0487848	0.0242785	0.349164	QRFP	pyroglutamylated RFamide peptide [Source:HGNC Symbol;Acc:HGNC:29982]	protein_coding	no
ENSG00000139263	1.25248	0.984451	0.836834	0.81146	0.27231	0.499487	2.386e-05	0.172991	3.23818	-0.214879	0.0404148	0.176724	0.000108693	0.00312022	1.04061	-1.29642	LRIG3	leucine-rich repeats and immunoglobulin-like domains 3 [Source:HGNC Symbol;Acc:HGNC:30991]	protein_coding	no
ENSG00000152601	2.22145	0.98429	0.856838	0.592877	1.10814	0.756394	0.0641148	0.391413	1.89	-0.117117	0.0406107	-0.134621	0.000108693	0.00450844	0.75767	-0.820772	MBNL1	muscleblind-like splicing regulator 1 [Source:HGNC Symbol;Acc:HGNC:6923]	protein_coding	no
ENSG00000054598	1.28586	0.984113	0.266415	0.449787	0.231636	0.461049	0.0600234	0.534326	0.0879319	0.0193721	0.313708	-0.431136	0.000108693	0.0251361	0.599314	-0.97285	FOXC1	forkhead box C1 [Source:HGNC Symbol;Acc:HGNC:3800]	protein_coding	no
ENSG00000253159	1.01661	0.983979	1.31088	1.12578	1.40528	1.34981	2.386e-05	-0.141804	0.241384	-0.0452306	0.445788	0.527075	0.000108693	0.0128023	0.318697	-0.759949	PCDHGA12	protocadherin gamma subfamily A, 12 [Source:HGNC Symbol;Acc:HGNC:8699]	protein_coding	no
ENSG00000136546	0.462439	0.983598	0.436512	0.898432	0.740095	1.38016	2.386e-05	0.0851664	0.00961238	-0.0042239	0.793371	1.03324	0.0249733	-0.059616	0.0750363	-0.501874	SCN7A	sodium channel, voltage gated, type VII alpha subunit [Source:HGNC Symbol;Acc:HGNC:10594]	protein_coding	no
ENSG00000111846	0.373671	0.981934	0.00221446	-0.0237705	0.0853949	-0.524901	0.0464471	1.0057	0.101417	-0.0451654	0.435645	-1.0167	0.000108693	-0.0356114	0.322974	-1.48306	GCNT2	glucosaminyl (N-acetyl) transferase 2, I-branching enzyme (I blood group) [Source:HGNC Symbol;Acc:HGNC:4204]	protein_coding	yes
ENSG00000177138	0.137572	0.98157	0.770083	2.41019	0.349586	1.86094	0.00956238	-1.42862	0.427231	0.192237	0.0470815	-0.587228	0.000108693	0.0252912	0.156441	-1.53082	FAM9B	family with sequence similarity 9, member B [Source:HGNC Symbol;Acc:HGNC:18404]	protein_coding	no
ENSG00000177469	2.98188	0.979081	0.715028	0.439915	1.03614	0.598188	0.476956	0.539166	0.576764	-0.0476098	0.0386055	-0.106872	0.000108693	-0.0176018	1.09932	-0.820808	PTRF	polymerase I and transcript release factor [Source:HGNC Symbol;Acc:HGNC:9688]	protein_coding	no
ENSG00000206195	0.626963	0.979003	2.1193	1.86357	0.995641	1.397	0.136245	-0.884565	0.563346	-0.0984401	0.173993	0.439458	0.457246	0.0785449	0.74092	-1.44557	DUXAP8	double homeobox A pseudogene 8 [Source:EntrezGene;Acc:503637]	processed_transcript	no
ENSG00000256164	0.284206	0.978979	0.189949	0.827482	0.0763084	0.54977	2.386e-05	0.151497	0.147481	0.0647511	0.0946826	-0.579285	0.000108693	0.0443281	0.205761	-1.25669	CCND2-AS1	CCND2 antisense RNA 1 [Source:HGNC Symbol;Acc:HGNC:49398]	antisense	no
ENSG00000115009	0.159048	0.978105	1.14195	2.76548	0.0500379	0.56897	0.107516	-1.78737	0.282838	-0.129636	0.00376378	0.0852518	0.075499	0.114375	0.766001	-3.17461	CCL20	chemokine (C-C motif) ligand 20 [Source:HGNC Symbol;Acc:HGNC:10619]	protein_coding	no
ENSG00000099864	0.966516	0.976601	0.951622	0.976531	0.0749096	0.275707	2.386e-05	6.95426e-05	0.362222	-0.0657088	0.0923006	-0.297409	0.000108693	0.00508633	1.2821	-1.67743	PALM	paralemmin [Source:HGNC Symbol;Acc:HGNC:8594]	protein_coding	no
ENSG00000231187	0.582124	0.976103	0.324529	0.748444	0.269331	0.746199	2.386e-05	0.227659	0.143035	0.0417313	0.132483	0.441277	0.000108693	0.018018	0.282255	-0.978348	RP11-38L15.3		antisense	no
ENSG00000232855	0.273518	0.97584	1.12588	2.03501	0.140668	0.777907	0.0306814	-1.05917	0.94015	-0.216194	0.208558	0.731937	0.0204241	0.0753973	0.72102	-2.23294	AF131217.1		lincRNA	no
ENSG00000258949	0.463256	0.975763	0.100273	0.42779	0.147482	0.614891	2.386e-05	0.547972	0.744041	-0.154958	0.00562914	0.0926111	0.000108693	-0.0261266	0.148138	-0.788663	RP11-857B24.5		antisense	no
ENSG00000184860	1.00011	0.975623	0.325905	0.557394	0.207711	0.488766	2.386e-05	0.418228	0.78738	-0.106697	0.0560228	-0.231289	0.000108693	-0.0274355	0.544623	-1.04425	SDR42E1	short chain dehydrogenase/reductase family 42E, member 1 [Source:HGNC Symbol;Acc:HGNC:29834]	protein_coding	yes
ENSG00000141469	0.303082	0.973753	0.0314988	0.235253	0.674353	1.72467	2.386e-05	0.7385	0.328582	0.107543	0.036756	-0.333685	0.000108693	-0.0513286	0.0526581	0.51566	SLC14A1	solute carrier family 14 (urea transporter), member 1 (Kidd blood group) [Source:HGNC Symbol;Acc:HGNC:10918]	protein_coding	yes
ENSG00000214189	0.288392	0.973041	0.0383223	-0.281725	0.0922426	0.620086	0.0870631	1.25477	0.817679	-0.221804	0.00385348	-0.0767039	0.0324548	-0.0849545	0.00436138	-0.0712301	ZNF788	zinc finger family member 788 [Source:HGNC Symbol;Acc:HGNC:33112]	protein_coding	no
ENSG00000224116	1.08908	0.973039	0.101949	0.281121	0.264309	0.535842	0.140615	0.691919	0.77327	-0.101176	0.0281269	-0.153725	0.000108693	0.000300568	0.279733	-0.718319	INHBA-AS1	INHBA antisense RNA 1 [Source:HGNC Symbol;Acc:HGNC:40303]	antisense	no
ENSG00000063180	0.465567	0.973038	0.0630964	0.315225	0.0232285	0.177548	2.386e-05	0.657814	0.252058	-0.0762788	0.0301165	0.252198	0.000108693	-0.027303	0.260405	-1.11071	CA11	carbonic anhydrase XI [Source:HGNC Symbol;Acc:HGNC:1370]	protein_coding	no
ENSG00000133433	0.38473	0.972432	0.0956857	0.449909	0.178444	0.746132	2.386e-05	0.522523	0.0863197	-0.0350586	2.09838	-1.90856	0.385243	-0.099975	0.0993468	-0.676209	GSTT2B	glutathione S-transferase theta 2B (gene/pseudogene) [Source:HGNC Symbol;Acc:HGNC:33437]	protein_coding	yes
ENSG00000263874	1.4355	0.972074	0.410765	0.510336	0.897548	0.857037	0.044007	0.461738	11.2323	0.418649	0.00243213	0.0140784	0.000108693	-0.0316152	0.295199	-0.625372	LINC00672	long intergenic non-protein coding RNA 672 [Source:HGNC Symbol;Acc:HGNC:44353]	lincRNA	no
ENSG00000196839	1.16989	0.972014	0.20293	0.396296	0.555858	0.749537	0.0766553	0.575717	0.102946	-0.0229222	0.00516209	0.0547002	0.012949	-0.0368351	0.230283	-0.618773	ADA	adenosine deaminase [Source:HGNC Symbol;Acc:HGNC:186]	protein_coding	yes
ENSG00000170485	2.65297	0.971824	1.93094	0.816858	0.629489	0.496749	2.386e-05	0.154966	0.073846	-0.0107735	0.0317657	-0.099641	0.000108693	-0.00476562	2.18761	-1.29193	NPAS2	neuronal PAS domain protein 2 [Source:HGNC Symbol;Acc:HGNC:7895]	protein_coding	yes
ENSG00000169169	1.5863	0.971755	1.69504	1.01922	0.290368	0.446367	2.386e-05	-0.0474625	1.10589	-0.09987	0.520069	0.461274	0.000108693	0.010492	1.79999	-1.54461	CPT1C	carnitine palmitoyltransferase 1C [Source:HGNC Symbol;Acc:HGNC:18540]	protein_coding	yes
ENSG00000173727	0.772115	0.971631	1.2932	1.26854	0.197396	0.53696	2.386e-05	-0.296907	2.3724	-0.22282	0.0226692	0.150194	0.000108693	0.00981977	1.16051	-1.70321	CMB9-22P13.1		protein_coding	no
ENSG00000256897	0.382189	0.96842	0.0305767	0.194333	0.190536	0.770603	0.00358892	0.774087	0.739033	-0.170574	0.00955722	0.153356	0.000108693	-0.0292727	0.0418024	-0.39215	RP11-17G12.2		antisense	no
ENSG00000198028	0.373671	0.967766	0.0599837	0.31324	0.424135	1.15452	2.386e-05	0.654526	0.00299334	-0.00138776	0.006699	-0.121181	0.334563	-0.0970918	0.011064	-0.126484	ZNF560	zinc finger protein 560 [Source:HGNC Symbol;Acc:HGNC:26484]	protein_coding	no
ENSG00000100439	2.5586	0.966964	1.19609	0.637459	0.732727	0.547976	0.0446827	0.329505	1.78349	-0.101475	0.00960602	-0.056275	0.000108693	-0.00935697	1.4726	-1.05645	ABHD4	abhydrolase domain containing 4 [Source:HGNC Symbol;Acc:HGNC:20154]	protein_coding	no
ENSG00000163430	3.0307	0.966765	2.30705	0.812862	1.68997	0.784527	2.386e-05	0.153903	0.804296	-0.0573596	0.00699726	0.0416662	0.000108693	0.00520112	1.59575	-0.9951	FSTL1	follistatin-like 1 [Source:HGNC Symbol;Acc:HGNC:3972]	protein_coding	no
ENSG00000163545	0.695086	0.966171	0.15902	0.454078	0.219297	0.605321	2.386e-05	0.512092	6.43353	0.434843	0.0384897	-0.231049	0.000108693	0.0018315	0.234401	-0.814928	NUAK2	NUAK family, SNF1-like kinase, 2 [Source:HGNC Symbol;Acc:HGNC:29558]	protein_coding	yes
ENSG00000228463	0.433496	0.965429	0.563118	1.11913	0.000336001	-0.00276208	2.386e-05	-0.153698	0.0963901	-0.0358703	0.0983834	-0.458599	0.000108693	0.0471035	0.904971	-2.08732	AP006222.2		lincRNA	no
ENSG00000105655	1.77197	0.964113	0.336034	0.404078	1.74718	1.11191	0.192482	0.560036	0.0117012	0.00255129	0.609363	-0.465582	0.922911	-0.059207	0.0763081	-0.256281	ISYNA1	inositol-3-phosphate synthase 1 [Source:HGNC Symbol;Acc:HGNC:29821]	protein_coding	yes
ENSG00000163673	0.187906	0.96377	0.918885	2.22079	0.0787056	0.680081	0.0233998	-1.25702	0.33804	-0.130451	0.150414	0.777739	0.000108693	0.0579814	0.616388	-2.50448	DCLK3	doublecortin-like kinase 3 [Source:HGNC Symbol;Acc:HGNC:19005]	protein_coding	no
ENSG00000197405	0.660651	0.963678	0.42429	0.780895	0.718806	1.14211	2.386e-05	0.182783	0.461195	0.0899353	0.116598	0.385005	0.000108693	-0.015465	0.135506	-0.60246	C5AR1	complement component 5a receptor 1 [Source:HGNC Symbol;Acc:HGNC:1338]	protein_coding	no
ENSG00000099250	2.49024	0.963569	1.09051	0.615649	1.10585	0.691734	0.0547029	0.34792	0.137787	0.0190967	0.242682	0.268392	0.000108693	-0.00159338	1.03959	-0.887485	NRP1	neuropilin 1 [Source:HGNC Symbol;Acc:HGNC:8004]	protein_coding	no
ENSG00000228313	0.357766	0.963342	0.0022969	0.0240654	0.0620947	0.415335	0.0327513	0.939277	2.44376	-0.368615	0.0945728	-0.502345	0.000108693	-0.0368345	0.0686113	-0.572072	NA	NA	antisense	no
ENSG00000175600	2.52126	0.963307	0.952568	0.571864	1.30442	0.760065	0.10813	0.391443	0.304116	-0.033532	0.00436287	-0.0242263	0.800549	-0.0462347	0.864506	-0.775107	SUGCT	succinyl-CoA:glutarate-CoA transferase [Source:HGNC Symbol;Acc:HGNC:16001]	protein_coding	no
ENSG00000188856	0.20878	0.962737	0.0655383	0.513568	0.0694507	0.618636	2.386e-05	0.44917	0.160013	-0.0835015	0.00481242	-0.117575	0.000108693	0.0446189	0.0771828	-0.857669	RPSAP47	ribosomal protein SA pseudogene 47 [Source:HGNC Symbol;Acc:HGNC:36162]	pseudogene	no
ENSG00000224287	2.60674	0.962658	1.44959	0.705712	1.34872	0.764289	2.386e-05	0.256946	0.779086	-0.0596999	0.00228925	0.0078758	0.000108693	-0.00740518	1.22221	-0.904081	MSL3P1	male-specific lethal 3 homolog (Drosophila) pseudogene 1 [Source:HGNC Symbol;Acc:HGNC:17837]	pseudogene	no
ENSG00000111276	2.31112	0.962432	0.484131	0.418255	1.35811	0.821627	0.300676	0.544176	16.1071	-0.420791	0.0242183	-0.0927101	0.264872	-0.0356597	0.403909	-0.55906	CDKN1B	cyclin-dependent kinase inhibitor 1B (p27, Kip1) [Source:HGNC Symbol;Acc:HGNC:1785]	protein_coding	no
ENSG00000230630	1.35236	0.962261	0.889315	0.782043	0.672464	0.750394	2.386e-05	0.180218	1.39399	-0.123381	0.304762	0.397764	0.000108693	0.00187424	0.718852	-0.99391	DNM3OS	DNM3 opposite strand/antisense RNA [Source:HGNC Symbol;Acc:HGNC:41228]	antisense	no
ENSG00000226548	0.23849	0.961267	0.318849	1.1902	0.102732	0.722669	2.386e-05	-0.22893	0.0202172	0.0123147	0.0283847	0.338881	0.000108693	0.0700823	0.227395	-1.4288	AC016722.3		antisense	no
ENSG00000213901	0.848873	0.960531	1.02107	1.06009	0.676621	0.957612	2.386e-05	-0.0995574	0.466169	0.0770132	0.497294	0.602232	0.000108693	0.0171204	0.54046	-1.06301	SLC23A3	solute carrier family 23, member 3 [Source:HGNC Symbol;Acc:HGNC:20601]	protein_coding	no
ENSG00000062038	0.223173	0.959714	0.542477	1.45211	0.213953	1.05873	2.386e-05	-0.492394	0.346273	-0.133324	0.121357	0.697213	0.303415	-0.124708	0.202806	-1.35309	CDH3	cadherin 3, type 1, P-cadherin (placental) [Source:HGNC Symbol;Acc:HGNC:1762]	protein_coding	no
ENSG00000211455	1.85139	0.959424	0.105457	0.20229	0.189853	0.326993	0.550894	0.757133	0.853114	-0.0799006	1.0674	-0.588987	0.000108693	-0.00150274	0.674123	-0.834721	STK38L	serine/threonine kinase 38 like [Source:HGNC Symbol;Acc:HGNC:17848]	protein_coding	yes
ENSG00000254254	0.293714	0.958962	0.600997	1.49288	0.0915137	0.604384	2.386e-05	-0.533922	0.893383	-0.211208	0.0416173	0.36671	0.486329	0.129683	0.50442	-1.84746	RP11-17A4.2		antisense	no
ENSG00000108176	1.49598	0.958823	3.26152	1.48053	1.63763	1.14567	0.114656	-0.521709	0.263258	-0.0377975	0.00767676	-0.0586715	0.000108693	-0.0105704	1.40863	-1.29368	DNAJC12	DnaJ (Hsp40) homolog, subfamily C, member 12 [Source:HGNC Symbol;Acc:HGNC:28908]	protein_coding	no
ENSG00000229160	0.211552	0.958728	1.46725	2.57042	0.113645	0.779936	0.154089	-1.6117	0.27727	-0.108768	0.244943	0.897585	0.1484	0.107398	0.840778	-2.74922	AC009229.6		lincRNA	no
ENSG00000196639	0.963412	0.958549	1.19685	1.09015	0.499438	0.760791	2.386e-05	-0.131605	0.158347	0.0338962	0.36626	0.503463	0.000108693	0.0298204	0.866249	-1.28791	HRH1	histamine receptor H1 [Source:HGNC Symbol;Acc:HGNC:5182]	protein_coding	no
ENSG00000123685	0.679459	0.958448	0.0660951	-0.266236	0.386548	0.826215	0.442988	1.22468	1.04072	-0.1572	0.128598	-0.416136	0.602867	-0.0877917	0.0142021	0.134003	BATF3	basic leucine zipper transcription factor, ATF-like 3 [Source:HGNC Symbol;Acc:HGNC:28915]	protein_coding	no
ENSG00000198835	0.590746	0.957404	1.66059	1.61081	0.411206	0.872928	0.0217382	-0.653407	0.188162	0.0474672	0.794335	0.855735	0.000108693	0.0403457	0.963001	-1.69529	GJC2	gap junction protein, gamma 2, 47kDa [Source:HGNC Symbol;Acc:HGNC:17494]	protein_coding	no
ENSG00000142089	1.80678	0.957193	1.16792	0.764463	0.631311	0.615176	2.386e-05	0.19273	0.429718	-0.0523106	0.0824803	0.202661	0.000108693	-0.0166798	1.12345	-1.10648	IFITM3	interferon induced transmembrane protein 3 [Source:HGNC Symbol;Acc:HGNC:5414]	protein_coding	no
ENSG00000203721	0.431483	0.95715	0.0218944	-0.141143	0.0478105	0.320225	0.127922	1.09829	0.370211	-0.103704	8.34503e-06	0.00069502	0.000108693	0.00308785	0.061779	-0.495781	LINC00862	long intergenic non-protein coding RNA 862 [Source:HGNC Symbol;Acc:HGNC:21901]	lincRNA	no
ENSG00000254016	0.203659	0.957117	0.0256861	-0.252265	0.0232984	0.281877	0.0143706	1.20938	0.0674869	-0.0417774	0.00125255	-0.0226873	0.000108693	-0.0245764	0.026974	-0.422975	ALG1L10P	asparagine-linked glycosylation 1-like 10, pseudogene [Source:HGNC Symbol;Acc:HGNC:44379]	pseudogene	no
ENSG00000207949	1.5619	0.956641	1.28877	0.879464	0.696613	0.704529	2.386e-05	0.077177	0.286716	-0.041527	0.751778	0.529259	0.000108693	0.00136891	1.08095	-1.13158	MIR214	microRNA 214 [Source:HGNC Symbol;Acc:HGNC:31591]	miRNA	no
ENSG00000256083	0.19618	0.956091	0.0502096	-0.447686	0.100745	0.82447	0.044007	1.40378	0.0466172	-0.0314979	0.0598905	-0.596808	0.000108693	-0.0409367	0.0170565	0.316065	RP11-366L20.3		antisense	no
ENSG00000163590	1.32495	0.955827	0.110463	-0.269173	0.0593815	0.201556	1.10741	1.225	0.156716	0.0312707	1.24786	-0.786346	0.000108693	-0.0320888	0.153976	-0.485098	PPM1L	protein phosphatase, Mg2+/Mn2+ dependent, 1L [Source:HGNC Symbol;Acc:HGNC:16381]	protein_coding	yes
ENSG00000173406	0.157706	0.955394	2.69087	4.20188	0.147461	1.06134	0.839264	-3.24649	0.568096	-0.186288	1.66909	2.17849	0.0650999	0.0998288	1.30513	-4.09594	DAB1	Dab, reelin signal transducer, homolog 1 (Drosophila) [Source:HGNC Symbol;Acc:HGNC:2661]	protein_coding	no
ENSG00000207342	0.326916	0.955319	0.0890035	0.457395	0.197396	0.845328	2.386e-05	0.497924	1.78002	-0.3163	0.0305068	0.298954	0.000108693	-0.0296242	0.064098	-0.567385	Y_RNA	Y RNA [Source:RFAM;Acc:RF00019]	misc_RNA	no
ENSG00000214922	1.03906	0.95527	0.488231	0.65465	0.25502	0.521365	2.386e-05	0.30062	0.502926	0.0751291	0.268453	0.429558	0.000108693	0.00368824	0.663169	-1.08856	HLA-F-AS1	HLA-F antisense RNA 1 [Source:HGNC Symbol;Acc:HGNC:26645]	pseudogene	no
ENSG00000166147	2.05778	0.954083	2.46511	1.07503	1.65677	0.978256	2.386e-05	-0.120944	0.859316	-0.0757802	0.373177	0.357701	0.0333014	0.028969	1.1583	-1.05085	FBN1	fibrillin 1 [Source:HGNC Symbol;Acc:HGNC:3603]	protein_coding	no
ENSG00000202441	0.406204	0.953823	0.0964302	0.437454	0.151946	0.657278	2.386e-05	0.516369	0.236578	0.0746455	0.00243213	0.0235827	0.000108693	-0.0179803	0.119282	-0.733999	RNY4P10	RNA, Ro-associated Y4 pseudogene 10 [Source:HGNC Symbol;Acc:HGNC:34060]	misc_RNA	no
ENSG00000134198	1.27686	0.949011	0.739007	0.725573	0.0111507	-0.061233	2.386e-05	0.223438	0.231567	-0.0407011	0.191096	-0.345588	0.000108693	0.0281093	1.78882	-1.73582	TSPAN2	tetraspanin 2 [Source:HGNC Symbol;Acc:HGNC:20659]	protein_coding	no
ENSG00000206337	0.572221	0.948785	0.400506	-0.890821	0.00665656	0.0623877	0.981668	1.83961	0.22731	-0.064704	0.250776	-0.619197	0.0451516	-0.0613513	0.000451061	0.00442382	HCP5	HLA complex P5 (non-protein coding) [Source:HGNC Symbol;Acc:HGNC:21659]	sense_overlapping	no
ENSG00000174640	0.251662	0.948725	0.586871	1.4778	0.242622	-1.07233	2.386e-05	-0.529071	0.0316863	-0.0184506	0.492547	1.25082	0.000108693	0.0555403	1.21965	-3.49885	SLCO2A1	solute carrier organic anion transporter family, member 2A1 [Source:HGNC Symbol;Acc:HGNC:10955]	protein_coding	yes
ENSG00000164741	1.53289	0.948328	0.364099	0.447771	0.471337	0.570234	0.0982076	0.500556	1.52833	-0.123166	0.118661	-0.259249	0.000108693	0.00939655	0.550777	-0.825865	DLC1	DLC1 Rho GTPase activating protein [Source:HGNC Symbol;Acc:HGNC:2897]	protein_coding	no
ENSG00000232316	0.127207	0.948306	0.445777	1.95832	0.0818637	0.881422	2.386e-05	-1.01001	0.042854	-0.0345943	0.113894	0.95813	0.000108693	0.0921203	0.231404	-2.0252	RP1-124C6.1		lincRNA	no
ENSG00000230067	0.223673	0.94821	0.176176	0.849002	0.0578587	0.499158	2.386e-05	0.0992077	0.00632737	0.00406979	0.15289	0.777036	0.000108693	-0.00237797	0.187528	-1.29805	HSPD1P6	heat shock 60kDa protein 1 (chaperonin) pseudogene 6 [Source:HGNC Symbol;Acc:HGNC:5267]	pseudogene	no
ENSG00000171992	2.5157	0.948054	0.747946	0.493113	0.74316	0.548233	0.201428	0.454941	0.0633115	-0.00968251	0.0617967	0.144654	0.000108693	-0.0163516	1.12313	-0.892933	SYNPO	synaptopodin [Source:HGNC Symbol;Acc:HGNC:30672]	protein_coding	no
ENSG00000183793	0.315474	0.947906	0.0156375	0.117561	0.0680976	0.460269	0.00105527	0.830345	0.0147237	-0.00799995	0.00481242	-0.0956597	0.000108693	-0.0419798	0.0678734	-0.605198	NPIPA5	nuclear pore complex interacting protein family, member A5 [Source:HGNC Symbol;Acc:HGNC:41980]	protein_coding	no
ENSG00000125868	3.3212	0.947165	0.13252	0.15726	1.03333	0.53479	1.60649	0.789905	0.442939	-0.0357895	0.293444	-0.232068	0.0337797	-0.0209399	0.679886	-0.569635	DSTN	destrin (actin depolymerizing factor) [Source:HGNC Symbol;Acc:HGNC:15750]	protein_coding	no
ENSG00000185052	0.719751	0.94708	0.0352643	-0.162998	0.90036	1.24535	0.361915	1.11008	0.419234	-0.0846533	0.227931	-0.505459	1.17036	-0.104625	0.0862898	0.461269	SLC24A3	solute carrier family 24 (sodium/potassium/calcium exchanger), member 3 [Source:HGNC Symbol;Acc:HGNC:10977]	protein_coding	yes
ENSG00000214765	2.92402	0.947074	0.11861	0.166303	0.445067	0.379412	1.25128	0.780771	0.122976	0.0153314	0.216735	-0.222081	0.000108693	-0.0148783	0.930362	-0.733965	SEPT7P2	septin 7 pseudogene 2 [Source:HGNC Symbol;Acc:HGNC:32339]	pseudogene	no
ENSG00000140807	0.495613	0.946875	0.0638295	-0.319773	0.0321265	-0.222796	0.273422	1.26665	0.033563	-0.0146676	1.14512	-1.36784	0.000108693	-0.0201923	0.153339	-0.849898	NKD1	naked cuticle homolog 1 (Drosophila) [Source:HGNC Symbol;Acc:HGNC:17045]	protein_coding	no
ENSG00000105088	1.01996	0.946593	0.0115016	0.0480242	0.383167	0.636238	0.373666	0.898568	0.845995	0.107001	0.00481242	-0.0549235	0.460763	-0.0654111	0.0802884	-0.358379	OLFM2	olfactomedin 2 [Source:HGNC Symbol;Acc:HGNC:17189]	protein_coding	no
ENSG00000072163	1.93049	0.94547	0.299864	0.355318	0.554387	0.548019	0.295963	0.590151	0.0496034	-0.00919953	0.0380981	-0.131992	0.000108693	-0.0127832	0.600797	-0.752769	LIMS2	LIM and senescent cell antigen-like domains 2 [Source:HGNC Symbol;Acc:HGNC:16084]	protein_coding	no
ENSG00000135917	0.119	0.945244	2.00793	4.16735	0.0458296	0.605726	0.521665	-3.22211	0.00325284	-0.00270071	0.484867	1.63078	0.525385	0.197168	1.18514	-4.50687	SLC19A3	solute carrier family 19 (thiamine transporter), member 3 [Source:HGNC Symbol;Acc:HGNC:16266]	protein_coding	yes
ENSG00000164176	1.95666	0.945154	0.0451515	0.106882	0.908028	0.702591	0.847518	0.838272	0.68742	-0.0668627	0.00566521	0.0457805	0.000108693	0.0188613	0.138855	-0.349445	EDIL3	EGF-like repeats and discoidin I-like domains 3 [Source:HGNC Symbol;Acc:HGNC:3173]	protein_coding	no
ENSG00000163520	0.435025	0.944837	2.04082	2.20932	0.552465	1.2122	0.26754	-1.26448	0.291352	-0.0843007	0.469849	0.884911	0.34441	0.093476	0.803342	-1.94195	FBLN2	fibulin 2 [Source:HGNC Symbol;Acc:HGNC:3601]	protein_coding	no
ENSG00000140545	2.77088	0.944122	0.0619975	0.10641	1.09697	0.628938	1.38322	0.837712	1.00786	-0.0681642	0.214098	-0.231808	0.0212571	-0.0229383	0.286623	-0.421595	MFGE8	milk fat globule-EGF factor 8 protein [Source:HGNC Symbol;Acc:HGNC:7036]	protein_coding	no
ENSG00000254419	0.330062	0.94374	0.125343	0.554704	0.0484678	0.356849	2.386e-05	0.389035	0.198994	0.0737318	0.0292228	0.287705	0.000108693	-0.0307076	0.212987	-1.14159	RP11-261P9.4		sense_intronic	no
ENSG00000142156	1.2805	0.943588	0.649076	0.663204	0.696677	0.769587	2.386e-05	0.280383	0.545037	-0.0731276	0.137537	0.304155	0.000108693	-0.00819685	0.464566	-0.837205	COL6A1	collagen, type VI, alpha 1 [Source:HGNC Symbol;Acc:HGNC:2211]	protein_coding	no
ENSG00000204442	0.351357	0.942245	2.45125	2.50664	0.673518	1.4539	0.413987	-1.5644	0.000554569	0.000277162	0.355054	0.74276	0.000108693	0.0408888	0.855267	-1.99499	FAM155A	family with sequence similarity 155, member A [Source:HGNC Symbol;Acc:HGNC:33877]	protein_coding	no
ENSG00000104415	1.78752	0.942177	0.318743	0.387241	1.02094	0.790046	0.201428	0.554936	0.0262334	0.00525376	0.00481242	-0.0393195	0.000108693	-0.0112585	0.292796	-0.539372	WISP1	WNT1 inducible signaling pathway protein 1 [Source:HGNC Symbol;Acc:HGNC:12769]	protein_coding	no
ENSG00000120913	1.06959	0.941075	0.20878	0.400224	0.488944	0.697641	0.0543802	0.540851	0.372625	-0.0611089	0.0347176	-0.166662	0.000108693	-0.03473	0.240733	-0.643658	PDLIM2	PDZ and LIM domain 2 (mystique) [Source:HGNC Symbol;Acc:HGNC:13992]	protein_coding	no
ENSG00000196136	0.467669	0.940243	1.72116	1.86985	0.359854	0.912649	0.102576	-0.929605	0.213451	-0.0583587	0.360436	0.682362	0.34441	0.0830542	0.960173	-1.89744	SERPINA3	serpin peptidase inhibitor, clade A (alpha-1 antiproteinase, antitrypsin), member 3 [Source:HGNC Symbol;Acc:HGNC:16]	protein_coding	no
ENSG00000134986	2.81909	0.940126	0.50886	0.367002	0.91055	0.561552	0.550755	0.573125	0.15801	-0.019166	0.289947	-0.258146	0.364638	-0.0339371	0.916941	-0.745576	NREP	neuronal regeneration related protein [Source:HGNC Symbol;Acc:HGNC:16834]	protein_coding	no
ENSG00000112139	1.67642	0.939624	1.14612	0.765615	0.449048	0.520962	2.386e-05	0.174009	0.179697	0.0279865	0.00349938	0.020223	0.000108693	-0.02468	1.28324	-1.18428	MDGA1	MAM domain containing glycosylphosphatidylinositol anchor 1 [Source:HGNC Symbol;Acc:HGNC:19267]	protein_coding	no
ENSG00000150967	1.8677	0.93881	1.19661	0.749234	0.777056	0.662552	2.386e-05	0.189576	3.56276	0.169457	0.0961525	0.201272	0.000108693	-0.00413031	1.11268	-1.02549	ABCB9	ATP-binding cassette, sub-family B (MDR/TAP), member 9 [Source:HGNC Symbol;Acc:HGNC:50]	protein_coding	no
ENSG00000130147	3.12956	0.937907	0.384084	0.29334	0.638402	0.428757	0.93896	0.644566	0.263449	-0.0257872	0.024134	-0.0731234	0.000108693	-0.00653459	1.23659	-0.80249	SH3BP4	SH3-domain binding protein 4 [Source:HGNC Symbol;Acc:HGNC:10826]	protein_coding	no
ENSG00000216921	0.187943	0.937375	0.0376616	0.340178	0.130208	0.912428	2.386e-05	0.597198	0.180203	0.0910465	0.00882245	-0.201948	0.000108693	0.0239507	0.0226425	-0.365125	AC131097.4		protein_coding	no
ENSG00000111110	1.49598	0.93701	0.0181054	0.060632	0.213515	0.393081	0.579499	0.876378	0.842803	0.0879387	1.37358	-0.732021	0.000108693	-0.010235	0.285319	-0.604561	PPM1H	protein phosphatase, Mg2+/Mn2+ dependent, 1H [Source:HGNC Symbol;Acc:HGNC:18583]	protein_coding	no
ENSG00000271009	0.335711	0.936867	0.0181909	-0.132077	0.268831	0.968934	0.0701089	1.06894	0.095725	-0.0397129	0.0140159	-0.18056	0.000108693	-0.0279734	0.0126157	0.164143	RP11-346C20.3		lincRNA	no
ENSG00000132000	0.813996	0.936131	0.728713	0.894058	0.437189	0.758773	2.386e-05	0.0420732	0.300485	-0.0593943	0.851328	0.774245	0.000108693	0.00109574	0.52504	-1.07142	PODNL1	podocan-like 1 [Source:HGNC Symbol;Acc:HGNC:26275]	protein_coding	no
ENSG00000149557	2.83522	0.936031	5.40594	1.38577	1.40014	0.71432	0.276468	-0.449736	0.372235	-0.0335374	0.490925	0.302281	2.09685	0.0591813	3.89714	-1.60748	FEZ1	fasciculation and elongation protein zeta 1 (zygin I) [Source:HGNC Symbol;Acc:HGNC:3659]	protein_coding	no
ENSG00000165959	0.763342	0.935371	0.0420811	-0.184652	0.0302721	-0.166451	0.410682	1.12002	0.625007	0.108338	0.176351	-0.454585	0.000108693	0.00311411	0.293062	-0.91717	CLMN	calmin (calponin-like, transmembrane) [Source:HGNC Symbol;Acc:HGNC:19972]	protein_coding	no
ENSG00000143590	0.438222	0.935024	0.102312	0.424022	0.188303	0.68877	2.386e-05	0.511001	0.00579407	0.00264272	0.0581336	0.347084	0.000108693	-0.00926638	0.115488	-0.670276	EFNA3	ephrin-A3 [Source:HGNC Symbol;Acc:HGNC:3223]	protein_coding	no
ENSG00000213397	0.887692	0.934381	0.600358	0.768623	0.258214	0.554067	2.386e-05	0.165758	0.119955	0.0280511	0.0337962	0.174871	0.000108693	0.00967691	0.663259	-1.14894	HAUS7	HAUS augmin-like complex, subunit 7 [Source:HGNC Symbol;Acc:HGNC:32979]	protein_coding	no
ENSG00000100156	0.584063	0.933469	0.567304	0.915547	0.262628	0.691227	2.386e-05	0.0179217	0.235862	-0.0581186	0.00731597	0.094949	0.000108693	-0.0146309	0.447292	-1.15779	SLC16A8	solute carrier family 16 (monocarboxylate transporter), member 8 [Source:HGNC Symbol;Acc:HGNC:16270]	protein_coding	yes
ENSG00000255150	1.069	0.933007	0.162276	0.357348	0.201124	0.448732	0.0711652	0.575659	2.32345	-0.189289	0.0981722	-0.280911	0.000108693	-0.00920647	0.403909	-0.841622	EID3	EP300 interacting inhibitor of differentiation 3 [Source:HGNC Symbol;Acc:HGNC:32961]	protein_coding	no
ENSG00000069974	1.90839	0.931418	1.2494	0.75119	1.16258	0.804552	2.386e-05	0.180228	0.146361	-0.0217827	0.246804	0.29119	0.000108693	0.00232197	0.872206	-0.878056	RAB27A	RAB27A, member RAS oncogene family [Source:HGNC Symbol;Acc:HGNC:9766]	protein_coding	no
ENSG00000179630	0.960298	0.930622	2.6531	1.65522	0.491016	0.731714	0.170669	-0.724597	0.372827	-0.0636516	0.243667	0.429891	0.621369	0.0713765	1.66603	-1.85413	LACC1	laccase (multicopper oxidoreductase) domain containing 1 [Source:HGNC Symbol;Acc:HGNC:26789]	protein_coding	no
ENSG00000164251	0.383752	0.930226	0.0321183	-0.20765	0.0328468	-0.250699	0.129479	1.13788	0.118882	0.046799	0.00349938	-0.0463601	0.000108693	0.0103157	0.169775	-0.973275	F2RL1	coagulation factor II (thrombin) receptor-like 1 [Source:HGNC Symbol;Acc:HGNC:3538]	protein_coding	no
ENSG00000149527	0.631292	0.929948	0.38905	-0.852287	0.242877	-0.691851	1.01472	1.78223	0.0126317	0.00511321	0.153283	-0.500669	0.000108693	-0.0273733	0.158167	-0.769512	PLCH2	phospholipase C, eta 2 [Source:HGNC Symbol;Acc:HGNC:29037]	protein_coding	yes
ENSG00000221643	0.168493	0.929858	0.0458479	0.414956	0.122932	0.931557	2.386e-05	0.514902	0.20648	-0.109844	0.00892588	-0.221923	0.000108693	-0.0328201	0.0242785	-0.413257	SNORA77	small nucleolar RNA, H/ACA box 77 [Source:HGNC Symbol;Acc:HGNC:32663]	snoRNA	no
ENSG00000237523	1.12874	0.929276	2.36423	1.3674	0.513297	0.679975	0.013759	-0.438119	0.80469	-0.0906706	0.642869	0.55367	0.000108693	0.00612629	1.6495	-1.6167	LINC00857	long intergenic non-protein coding RNA 857 [Source:HGNC Symbol;Acc:HGNC:45114]	lincRNA	no
ENSG00000243323	0.273907	0.928942	0.0265317	0.202604	0.118778	0.691232	2.386e-05	0.726338	0.569968	0.165626	0.0194858	-0.251151	0.000108693	-0.0107004	0.0402886	-0.440313	PTPRVP	protein tyrosine phosphatase, receptor type, V, pseudogene [Source:HGNC Symbol;Acc:HGNC:13421]	pseudogene	no
ENSG00000167972	1.83443	0.928924	0.716134	-0.620657	0.352842	0.454552	2.64759	1.54958	0.369559	-0.0472278	1.21642	-0.6246	0.382563	-0.0452669	0.0333474	0.146285	ABCA3	ATP-binding cassette, sub-family A (ABC1), member 3 [Source:HGNC Symbol;Acc:HGNC:33]	protein_coding	no
ENSG00000187060	0.338377	0.92891	0.145862	0.580152	0.0182123	-0.166779	2.386e-05	0.348758	0.00766501	0.00405521	0.0393115	-0.339992	0.000108693	-0.0207663	0.465599	-1.67584	NA	NA	pseudogene	no
ENSG00000241106	0.378141	0.926728	0.116552	0.506638	0.00941636	0.105248	2.386e-05	0.42009	8.75292	0.828151	0.0781705	0.457438	0.000108693	-0.0346389	0.303975	-1.32812	HLA-DOB	major histocompatibility complex, class II, DO beta [Source:HGNC Symbol;Acc:HGNC:4937]	protein_coding	no
ENSG00000171476	0.342985	0.92626	0.0251113	0.1723	0.0389681	-0.304293	2.386e-05	0.75396	0.00571822	-0.00331341	0.959032	-1.61848	0.000108693	-0.0427087	0.273651	-1.40285	HOPX	HOP homeobox [Source:HGNC Symbol;Acc:HGNC:24961]	protein_coding	no
ENSG00000183378	0.382604	0.926173	0.228081	-0.845715	0.273508	0.957047	0.493232	1.77189	1.23965	-0.249184	0.101022	-0.523552	0.34441	-0.102503	0.135094	0.876588	OVCH2	ovochymase 2 (gene/pseudogene) [Source:HGNC Symbol;Acc:HGNC:29970]	polymorphic_pseudogene	no
ENSG00000226445	0.701272	0.925887	0.797484	0.986737	0.39739	0.766366	2.386e-05	-0.0608497	0.943676	-0.130973	0.0923006	0.316835	0.000108693	0.015199	0.541442	-1.14626	XXyac-YX65C7_A.2		antisense	no
ENSG00000169213	1.22619	0.925481	0.191087	0.349734	0.298354	0.497372	0.118189	0.575747	1.35802	-0.126219	0.00349938	-0.0269313	0.000108693	-0.00844243	0.408483	-0.777843	RAB3B	RAB3B, member RAS oncogene family [Source:HGNC Symbol;Acc:HGNC:9778]	protein_coding	no
ENSG00000089225	0.154425	0.9249	0.30628	1.46207	0.0261213	0.350681	2.386e-05	-0.537166	0.520531	0.205408	0.403495	1.39366	0.129485	0.135738	0.30928	-2.03628	TBX5	T-box 5 [Source:HGNC Symbol;Acc:HGNC:11604]	protein_coding	no
ENSG00000109762	2.6329	0.924779	3.00643	1.01199	1.20503	0.674068	2.386e-05	-0.0872103	3.60175	-0.140097	0.00100899	0.00369501	0.000108693	0.0197437	2.27689	-1.2627	SNX25	sorting nexin 25 [Source:HGNC Symbol;Acc:HGNC:21883]	protein_coding	no
ENSG00000172817	0.101986	0.924149	0.149863	1.22078	0.0134087	-0.268191	2.386e-05	-0.296634	0.153658	0.117289	0.0080864	0.283173	0.000108693	0.016642	0.239621	-2.41312	CYP7B1	cytochrome P450, family 7, subfamily B, polypeptide 1 [Source:HGNC Symbol;Acc:HGNC:2652]	protein_coding	yes
ENSG00000171345	0.273832	0.924014	2.36776	2.86222	0.186095	0.856231	0.511314	-1.93821	0.0538151	-0.0239664	0.98396	1.33464	0.697878	0.131612	1.3428	-2.93	KRT19	keratin 19, type I [Source:HGNC Symbol;Acc:HGNC:6436]	protein_coding	no
ENSG00000228063	0.425226	0.923813	0.139282	0.524562	0.0233261	0.178997	2.386e-05	0.399251	0.603575	-0.134436	0.156476	-0.553117	0.000108693	0.0480586	0.355401	-1.26938	LYPLAL1-AS1	LYPLAL1 antisense RNA 1 (head to head) [Source:HGNC Symbol;Acc:HGNC:50560]	antisense	no
ENSG00000187955	0.595576	0.922814	1.35311	1.41586	0.00687255	0.0564335	2.386e-05	-0.493048	0.00184983	0.000721009	0.0406107	0.252461	0.000108693	0.0182274	1.54442	-2.28224	COL14A1	collagen, type XIV, alpha 1 [Source:HGNC Symbol;Acc:HGNC:2191]	protein_coding	no
ENSG00000101194	1.67413	0.922716	0.0785054	0.172423	0.566741	0.593325	0.501109	0.750293	4.10668	0.196761	0.085331	0.203779	0.000108693	-0.0107071	0.243025	-0.501814	SLC17A9	solute carrier family 17 (vesicular nucleotide transporter), member 9 [Source:HGNC Symbol;Acc:HGNC:16192]	protein_coding	no
ENSG00000233030	0.243853	0.922516	0.00072664	-0.0134446	0.0728838	0.554307	2.386e-05	0.935961	0.642471	-0.200653	0.0272335	-0.324613	0.000108693	-0.0426329	0.0254933	-0.354765	RP11-196G18.3		antisense	no
ENSG00000203815	0.280496	0.921707	0.592376	1.36904	0.0878132	0.563146	2.386e-05	-0.447335	0.779068	-0.190212	0.0275231	0.281269	0.000108693	0.0150112	0.454398	-1.7276	NA	NA	protein_coding	no
ENSG00000101335	2.0722	0.920866	0.0108334	-0.0295116	0.228509	0.322782	1.31651	0.950377	0.794976	-0.0687361	0.938508	-0.500734	0.54875	-0.0449573	0.386861	-0.568572	MYL9	myosin, light chain 9, regulatory [Source:HGNC Symbol;Acc:HGNC:15754]	protein_coding	no
ENSG00000133138	2.56167	0.9199	1.11993	0.588309	1.23104	0.694248	0.0586425	0.331591	0.192419	-0.0226779	0.0744306	0.147996	0.000108693	0.00370429	1.04136	-0.813962	TBC1D8B	TBC1 domain family, member 8B (with GRAM domain) [Source:HGNC Symbol;Acc:HGNC:24715]	protein_coding	no
ENSG00000254681	0.363983	0.91983	0.0315571	0.190704	0.0322876	0.240528	0.000732609	0.729126	0.542069	-0.137065	0.0181619	-0.202938	0.392774	-0.102305	0.154032	-0.870007	PKD1P5	polycystic kidney disease 1 (autosomal dominant) pseudogene 5 [Source:HGNC Symbol;Acc:HGNC:30069]	pseudogene	no
ENSG00000142408	0.164713	0.919467	0.614606	1.89076	0.139292	0.9902	2.386e-05	-0.971294	0.166216	-0.0823745	0.00100899	-0.0131702	0.000108693	0.0757653	0.291483	-1.82003	CACNG8	calcium channel, voltage-dependent, gamma subunit 8 [Source:HGNC Symbol;Acc:HGNC:13628]	protein_coding	no
ENSG00000183971	0.209643	0.918987	0.110178	0.640245	0.141196	0.863151	2.386e-05	0.278742	1.04274	-0.284834	0.0136654	0.237158	0.000108693	-0.0602468	0.062573	-0.696082	NPW	neuropeptide W [Source:HGNC Symbol;Acc:HGNC:30509]	protein_coding	no
ENSG00000163219	0.504973	0.918772	1.64882	1.53464	0.542791	1.01813	0.00884532	-0.615864	0.488834	0.0960472	0.0407734	0.247578	0.837717	-0.0982247	0.644204	-1.43528	ARHGAP25	Rho GTPase activating protein 25 [Source:HGNC Symbol;Acc:HGNC:28951]	protein_coding	no
ENSG00000130635	1.58176	0.918522	1.39096	0.868512	0.903102	0.769959	2.386e-05	0.0500098	0.374982	-0.0497828	0.0893804	0.21821	0.000108693	0.00550197	0.88931	-1.01708	COL5A1	collagen, type V, alpha 1 [Source:HGNC Symbol;Acc:HGNC:2209]	protein_coding	no
ENSG00000142694	0.514133	0.918164	0.40212	0.806438	0.178533	0.595795	2.386e-05	0.111726	0.401653	-0.0906238	0.0617331	0.317425	0.000108693	-0.00419006	0.370327	-1.12881	EVA1B	eva-1 homolog B (C. elegans) [Source:HGNC Symbol;Acc:HGNC:25558]	protein_coding	no
ENSG00000077616	0.944563	0.917647	0.0485404	0.16461	0.349861	0.616099	0.192482	0.753037	1.83496	0.169766	0.15757	-0.361105	0.102808	-0.0469561	0.123762	-0.466159	NAALAD2	N-acetylated alpha-linked acidic dipeptidase 2 [Source:HGNC Symbol;Acc:HGNC:14526]	protein_coding	no
ENSG00000197903	1.34878	0.916197	1.40661	0.950286	0.557556	0.649895	2.386e-05	-0.0340891	0.225257	-0.0360495	0.462616	0.450233	0.000108693	0.0180975	1.15501	-1.21659	HIST1H2BK	histone cluster 1, H2bk [Source:HGNC Symbol;Acc:HGNC:13954]	protein_coding	no
ENSG00000067057	2.13079	0.91594	0.0127663	-0.0338608	0.519239	0.482656	1.36683	0.949801	0.314743	-0.0368299	0.106594	-0.198318	0.0958394	-0.0299464	0.204091	-0.399422	PFKP	phosphofructokinase, platelet [Source:HGNC Symbol;Acc:HGNC:8878]	protein_coding	yes
ENSG00000150510	0.292475	0.915874	0.124431	0.58887	0.0853949	-0.542413	2.386e-05	0.327004	0.124325	-0.0545724	0.0106795	0.184952	0.000108693	-0.0145991	0.573273	-2.04716	FAM124A	family with sequence similarity 124A [Source:HGNC Symbol;Acc:HGNC:26413]	protein_coding	no
ENSG00000179855	0.402474	0.915221	0.0053704	-0.0421102	0.268516	0.840215	0.0825671	0.957332	0.660704	0.148837	0.132497	-0.537898	0.926122	-0.129005	0.00298725	-0.0328963	GIPC3	GIPC PDZ domain containing family, member 3 [Source:HGNC Symbol;Acc:HGNC:18183]	protein_coding	no
ENSG00000265688	1.2214	0.915032	1.16978	0.907855	0.752756	0.801359	2.386e-05	0.00717759	2.976	-0.190818	0.104997	0.252914	0.000108693	4.96612e-05	0.76175	-1.02153	MAFG-AS1	MAFG antisense RNA 1 (head to head) [Source:HGNC Symbol;Acc:HGNC:43649]	antisense	no
ENSG00000174099	3.48178	0.914994	0.440205	0.277455	1.83218	0.690568	1.24305	0.637539	1.37274	-0.0653385	0.0684202	-0.114909	0.000108693	-0.0153023	0.638533	-0.501881	MSRB3	methionine sulfoxide reductase B3 [Source:HGNC Symbol;Acc:HGNC:27375]	protein_coding	no
ENSG00000232040	0.24476	0.91488	0.442408	1.25402	0.0594244	-0.460379	2.386e-05	-0.339145	0.00778219	-0.00486826	0.0305068	0.338297	0.000108693	0.0321806	0.771707	-2.62928	ZBED9	zinc finger, BED-type containing 9 [Source:HGNC Symbol;Acc:HGNC:13851]	protein_coding	no
ENSG00000076043	3.09283	0.912508	1.54969	0.604857	1.29923	0.619974	0.0894955	0.307651	1.4894	-0.0752695	0.00349938	0.0145369	0.000108693	-0.00275021	1.56672	-0.897391	REXO2	RNA exonuclease 2 [Source:HGNC Symbol;Acc:HGNC:17851]	protein_coding	no
ENSG00000169302	0.408665	0.912202	0.000277307	-0.000940701	0.00656423	-0.0697297	0.0570543	0.913143	1.654	-0.266942	0.00373598	-0.0542834	0.000108693	-0.00432382	0.192805	-0.980991	STK32A	serine/threonine kinase 32A [Source:HGNC Symbol;Acc:HGNC:28317]	protein_coding	yes
ENSG00000254554	0.226469	0.911292	0.479915	1.41705	0.170952	0.92971	2.386e-05	-0.505762	0.444326	-0.150148	0.105241	0.622526	0.000108693	0.0279433	0.241571	-1.39864	RP11-351I24.1		antisense	no
ENSG00000125845	0.728806	0.911001	0.0152844	-0.0714409	0.00155424	0.0103618	0.296086	0.982441	0.0334516	0.0111715	0.605007	-0.770157	0.000108693	-0.0258455	0.245638	-0.829198	BMP2	bone morphogenetic protein 2 [Source:HGNC Symbol;Acc:HGNC:1069]	protein_coding	no
ENSG00000117318	0.926541	0.910827	0.0371665	-0.139062	0.354573	0.629892	0.535263	1.04989	3.60121	-0.259374	0.0335318	-0.175847	0.559415	-0.0698621	0.020959	-0.141873	ID3	inhibitor of DNA binding 3, dominant negative helix-loop-helix protein [Source:HGNC Symbol;Acc:HGNC:5362]	protein_coding	no
ENSG00000111275	1.81126	0.910581	1.30231	0.777504	0.915113	0.716365	2.386e-05	0.133077	0.681977	-0.0647355	0.0828959	0.184717	0.000108693	0.0198068	1.03265	-0.971719	ALDH2	aldehyde dehydrogenase 2 family (mitochondrial) [Source:HGNC Symbol;Acc:HGNC:404]	protein_coding	yes
ENSG00000255651	0.366305	0.909336	0.15697	0.583241	0.364863	1.02832	2.386e-05	0.326094	0.0933727	-0.0351252	0.00291193	-0.0358951	0.000108693	0.00576758	0.0590815	-0.464255	NA	NA	lincRNA	no
ENSG00000246705	1.49329	0.908988	0.395247	0.459256	0.484976	0.563876	0.0605412	0.449732	0.252108	-0.0374781	0.0390238	-0.148154	0.000108693	-0.0215078	0.574856	-0.804367	H2AFJ	H2A histone family, member J [Source:HGNC Symbol;Acc:HGNC:14456]	protein_coding	no
ENSG00000235863	1.04711	0.907441	0.491987	0.616416	0.524694	0.712227	2.386e-05	0.291025	0.827133	0.096776	0.0485313	0.196475	0.000108693	-0.0271638	0.416837	-0.81163	B3GALT4	UDP-Gal:betaGlcNAc beta 1,3-galactosyltransferase, polypeptide 4 [Source:HGNC Symbol;Acc:HGNC:919]	protein_coding	yes
ENSG00000137801	2.55796	0.906884	0.497601	0.372012	1.14453	0.65026	0.428093	0.534872	0.795025	-0.0600259	0.0386055	-0.110558	0.000108693	0.00807684	0.623051	-0.628636	THBS1	thrombospondin 1 [Source:HGNC Symbol;Acc:HGNC:11785]	protein_coding	no
ENSG00000155760	1.87017	0.906475	2.86175	1.17449	0.837914	0.66298	2.386e-05	-0.268011	0.0963901	0.0157206	0.0589217	0.160614	0.000108693	0.0180658	1.99077	-1.41798	FZD7	frizzled class receptor 7 [Source:HGNC Symbol;Acc:HGNC:4045]	protein_coding	no
ENSG00000250643	0.30952	0.906068	0.22711	0.790684	0.00582231	0.074697	2.386e-05	0.115384	1.81443	0.29346	0.241521	0.743612	0.000108693	0.0197208	0.446496	-1.62206	RP11-93K22.6		antisense	no
ENSG00000161179	0.556276	0.904809	0.346005	0.722651	0.257814	0.687345	2.386e-05	0.182159	0.682046	-0.120353	0.0954882	0.36384	0.000108693	0.0170975	0.289433	-0.940115	YDJC	YdjC homolog (bacterial) [Source:HGNC Symbol;Acc:HGNC:27158]	protein_coding	no
ENSG00000106415	1.40987	0.904	0.0901234	0.205224	0.486743	0.586804	0.318775	0.698776	1.29539	0.110412	0.0659367	-0.195954	0.000108693	-0.0235752	0.227181	-0.52242	GLCCI1	glucocorticoid induced 1 [Source:HGNC Symbol;Acc:HGNC:18713]	protein_coding	no
ENSG00000238195	0.172142	0.903734	0.300109	1.2022	0.218904	1.18603	2.386e-05	-0.298466	0.962045	0.269409	0.214056	0.951734	0.000108693	-0.0420588	0.0934458	-0.919901	CTA-503F6.2		lincRNA	no
ENSG00000134013	2.11747	0.902065	0.0681814	0.129661	0.833584	0.613377	0.864425	0.772404	0.506853	-0.0503451	0.0275231	-0.0996088	0.531465	-0.0431842	0.223992	-0.41835	LOXL2	lysyl oxidase-like 2 [Source:HGNC Symbol;Acc:HGNC:6666]	protein_coding	yes
ENSG00000206052	0.190335	0.901973	0.0110283	-0.112431	0.101493	0.768085	2.386e-05	1.0144	0.0953484	-0.0549155	0.00349938	-0.0722517	0.000108693	-0.054557	0.00155596	-0.0214575	DOK6	docking protein 6 [Source:HGNC Symbol;Acc:HGNC:28301]	protein_coding	no
ENSG00000168807	2.08339	0.901969	1.40314	0.729868	1.29011	0.789626	2.386e-05	0.172102	0.151479	-0.021077	0.0178759	0.0775078	0.000108693	0.00449757	0.904686	-0.842211	SNTB2	syntrophin, beta 2 (dystrophin-associated protein A1, 59kDa, basic component 2) [Source:HGNC Symbol;Acc:HGNC:11169]	protein_coding	no
ENSG00000224057	0.122039	0.901395	0.139349	0.98542	0.221192	1.48724	2.386e-05	-0.0840251	0.284174	-0.154605	0.0428998	0.576656	0.000108693	-0.00332465	0.0206296	-0.399578	EGFR-AS1	EGFR antisense RNA 1 [Source:HGNC Symbol;Acc:HGNC:40207]	antisense	no
ENSG00000187634	0.322231	0.90103	0.564449	1.15986	0.122693	0.600702	2.386e-05	-0.258834	0.335989	0.0969769	1.12671	1.36388	0.000108693	-0.0143481	0.413564	-1.46019	SAMD11	sterile alpha motif domain containing 11 [Source:HGNC Symbol;Acc:HGNC:28706]	protein_coding	no
ENSG00000261438	0.896648	0.900992	0.377703	0.583015	0.858871	0.999715	2.386e-05	0.317977	0.320613	0.0555334	0.0193713	-0.122012	0.000108693	-0.00671468	0.140414	-0.484292	RP11-399O19.9		sense_overlapping	no
ENSG00000185960	0.140973	0.899281	0.318552	1.3067	0.110032	0.899238	2.386e-05	-0.407421	0.00789512	0.00609589	0.356021	1.29214	0.0560475	-0.111182	0.138026	-1.30675	SHOX	short stature homeobox [Source:HGNC Symbol;Acc:HGNC:10853]	protein_coding	no
ENSG00000184374	0.320859	0.89884	0.0736298	-0.383485	0.272175	0.950467	0.176582	1.28233	0.0774161	0.0327891	0.0164761	-0.195018	0.0316607	-0.0703515	0.0462438	0.435112	COLEC10	collectin sub-family member 10 (C-type lectin) [Source:HGNC Symbol;Acc:HGNC:2220]	protein_coding	no
ENSG00000267702	0.340997	0.898249	0.210137	-0.778065	0.0449029	0.330976	0.431865	1.67631	0.0922676	0.0388944	0.00336888	0.0432919	0.000108693	-0.0392997	0.016487	0.210792	RP11-53B2.2		sense_intronic	no
ENSG00000163629	3.07622	0.897572	2.42822	0.765231	1.80127	0.751171	2.386e-05	0.132341	0.462813	0.036293	0.0480548	-0.10578	0.000108693	-0.0140119	1.65339	-0.911632	PTPN13	protein tyrosine phosphatase, non-receptor type 13 (APO-1/CD95 (Fas)-associated phosphatase) [Source:HGNC Symbol;Acc:HGNC:9646]	protein_coding	yes
ENSG00000272097	0.450733	0.896972	0.227166	0.626494	0.10978	0.480397	2.386e-05	0.270478	0.562471	-0.120171	0.00991621	0.132928	0.000108693	-0.00158707	0.284091	-1.04307	RP11-421M1.8		lincRNA	no
ENSG00000180139	0.475713	0.896955	0.0203553	-0.117422	0.00528326	0.0536043	0.151379	1.01438	1.2519	0.19672	0.257119	-0.642648	0.000108693	-0.00949016	0.140889	-0.725929	ACTA2-AS1	ACTA2 antisense RNA 1 [Source:HGNC Symbol;Acc:HGNC:45169]	antisense	no
ENSG00000107562	1.50484	0.896903	1.86627	1.0323	0.796076	0.723358	2.386e-05	-0.135398	0.445016	0.0557579	0.764265	0.53554	0.000108693	-0.00647775	1.22238	-1.20585	CXCL12	chemokine (C-X-C motif) ligand 12 [Source:HGNC Symbol;Acc:HGNC:10672]	protein_coding	no
ENSG00000164687	0.960298	0.896553	0.155012	0.351662	0.165867	0.410885	0.0479937	0.544891	0.081975	-0.0196341	0.00349113	0.0256229	0.000108693	-0.0164508	0.387379	-0.837331	FABP5	fatty acid binding protein 5 (psoriasis-associated) [Source:HGNC Symbol;Acc:HGNC:3560]	protein_coding	yes
ENSG00000227268	1.21876	0.896442	0.748453	0.704631	0.704963	0.757661	2.386e-05	0.191811	1.22216	-0.111133	0.00481242	0.0431262	0.000108693	0.00286356	0.552874	-0.843413	KLLN	killin, p53-regulated DNA replication inhibitor [Source:HGNC Symbol;Acc:HGNC:37212]	protein_coding	no
ENSG00000184785	1.64814	0.893887	1.15882	0.742129	0.732324	0.651831	2.386e-05	0.151758	0.483537	0.0530192	0.02374	-0.0969311	0.000108693	-0.0106738	1.01066	-0.984185	SMIM10	small integral membrane protein 10 [Source:HGNC Symbol;Acc:HGNC:41913]	protein_coding	no
ENSG00000106484	1.10574	0.893555	1.0503	0.878993	0.00424725	-0.0229152	2.386e-05	0.0145614	1.31561	-0.126972	0.00481242	-0.0515129	0.000108693	0.0181239	1.82993	-1.79546	MEST	mesoderm specific transcript [Source:HGNC Symbol;Acc:HGNC:7028]	protein_coding	no
ENSG00000185885	0.256046	0.893212	0.628243	1.38429	0.109143	0.640326	2.386e-05	-0.491077	0.486834	-0.14316	0.219935	0.759194	0.000108693	-0.0382599	0.396012	-1.63718	IFITM1	interferon induced transmembrane protein 1 [Source:HGNC Symbol;Acc:HGNC:5412]	protein_coding	no
ENSG00000270055	1.21636	0.893093	0.374968	0.494577	0.118266	0.297235	0.00804964	0.398516	1.044	-0.104421	0.0464795	0.17659	0.000108693	0.00769005	0.856693	-1.09043	CTD-3092A11.2		sense_intronic	no
ENSG00000156463	0.887992	0.892867	0.237181	0.481346	0.0321265	-0.150349	2.386e-05	0.411521	0.426148	-0.0721385	0.0152271	-0.111978	0.671514	0.0762201	1.09402	-1.52456	SH3RF2	SH3 domain containing ring finger 2 [Source:HGNC Symbol;Acc:HGNC:26299]	protein_coding	yes
ENSG00000201217	0.340205	0.891502	0.16827	0.610627	0.361443	1.03756	2.386e-05	0.280874	0.258433	-0.0796209	0.0140159	-0.168627	0.000108693	-0.00652161	0.0570583	-0.464572	Y_RNA	Y RNA [Source:RFAM;Acc:RF00019]	misc_RNA	no
ENSG00000102802	1.06868	0.890571	1.01653	0.877232	0.136098	0.339485	2.386e-05	0.0133384	0.220231	0.0402824	0.0929064	0.264032	0.000108693	0.0286609	1.23157	-1.42832	MEDAG	mesenteric estrogen-dependent adipogenesis [Source:HGNC Symbol;Acc:HGNC:25926]	protein_coding	no
ENSG00000245146	1.29463	0.889693	1.13985	0.835806	0.646373	0.692648	2.386e-05	0.0538874	1.67478	0.126335	0.0152271	0.0855756	0.000108693	0.0159428	0.883231	-1.03285	LINC01024	long intergenic non-protein coding RNA 1024 [Source:HGNC Symbol;Acc:HGNC:49009]	antisense	no
ENSG00000258744	0.315474	0.888801	0.00849915	-0.0675763	0.171934	0.757562	0.0424489	0.956378	0.13088	-0.0520071	0.0080864	-0.139904	0.000108693	-0.0273821	0.00458898	-0.0636633	RP11-80A15.1		protein_coding	no
ENSG00000150630	2.12802	0.888787	1.31205	0.691421	1.47187	0.838429	2.386e-05	0.197366	3.08947	-0.13925	0.49058	0.350617	0.000108693	0.00899885	0.767287	-0.741778	VEGFC	vascular endothelial growth factor C [Source:HGNC Symbol;Acc:HGNC:12682]	protein_coding	no
ENSG00000105894	0.408515	0.888688	0.038491	-0.211211	0.04377	0.279256	0.168887	1.0999	0.0759784	-0.0293624	0.085331	-0.427987	0.269395	-0.0885259	0.0468071	-0.398221	PTN	pleiotrophin [Source:HGNC Symbol;Acc:HGNC:9630]	protein_coding	no
ENSG00000040731	0.101768	0.88835	0.597469	2.3527	0.324298	1.98538	2.386e-05	-1.46435	0.190719	-0.114768	0.118497	0.927076	0.000108693	0.07644	0.102378	-1.25567	CDH10	cadherin 10, type 2 (T2-cadherin) [Source:HGNC Symbol;Acc:HGNC:1749]	protein_coding	no
ENSG00000171408	0.617709	0.888092	0.91345	1.08637	0.165464	0.501321	2.386e-05	-0.198281	0.0292638	0.00932424	0.456503	0.649947	0.000108693	0.00612081	0.819368	-1.47314	PDE7B	phosphodiesterase 7B [Source:HGNC Symbol;Acc:HGNC:8792]	protein_coding	yes
ENSG00000005243	2.68249	0.887714	1.70794	0.690357	1.208	0.640187	2.386e-05	0.197357	0.412966	-0.0368326	0.0268377	0.0820896	0.000108693	-0.00679099	1.48311	-0.937885	COPZ2	coatomer protein complex, subunit zeta 2 [Source:HGNC Symbol;Acc:HGNC:19356]	protein_coding	no
ENSG00000267547	0.683165	0.887443	0.231922	0.507216	0.0175149	-0.105968	2.386e-05	0.380227	0.266784	0.0594336	0.248093	-0.507957	0.000108693	-0.0214102	0.827648	-1.50063	RP11-686D22.4		lincRNA	no
ENSG00000231050	0.260613	0.887321	0.0217025	0.16143	0.0660448	0.469359	2.386e-05	0.725891	0.219343	-0.0870182	0.0356357	-0.35133	0.000108693	-0.0589586	0.0592707	-0.579393	RP1-140A9.1		antisense	no
ENSG00000141526	0.892088	0.887258	0.0343366	0.12442	0.401454	0.656744	0.207547	0.762839	0.818068	-0.105939	0.00349938	-0.0326124	0.000108693	-0.0251064	0.0780004	-0.354934	SLC16A3	solute carrier family 16 (monocarboxylate transporter), member 3 [Source:HGNC Symbol;Acc:HGNC:10924]	protein_coding	yes
ENSG00000102057	0.777998	0.884433	1.30509	1.15357	0.40481	0.699911	2.386e-05	-0.269133	2.37438	0.19792	0.665542	0.657301	0.000108693	0.0143911	0.889374	-1.33809	KCND1	potassium channel, voltage gated Shal related subfamily D, member 1 [Source:HGNC Symbol;Acc:HGNC:6237]	protein_coding	no
ENSG00000184258	0.885153	0.88366	1.11692	1.01693	0.314582	0.579924	2.386e-05	-0.133266	2.1188	0.176101	0.00481242	0.0509781	0.149983	0.0498078	0.955079	-1.32066	CDR1	cerebellar degeneration-related protein 1, 34kDa [Source:HGNC Symbol;Acc:HGNC:1798]	protein_coding	no
ENSG00000095739	1.72009	0.883444	0.588557	0.512407	0.56778	0.558979	0.0351891	0.371037	0.860451	0.0745759	0.0258249	-0.102566	0.000108693	0.00555733	0.771707	-0.836872	BAMBI	BMP and activin membrane-bound inhibitor [Source:HGNC Symbol;Acc:HGNC:30251]	protein_coding	no
ENSG00000152804	1.17023	0.882646	0.0427616	0.13286	0.0531561	0.183268	0.314056	0.749786	0.643034	-0.0811099	0.00349938	0.0246361	0.167654	-0.045422	0.470402	-0.832237	HHEX	hematopoietically expressed homeobox [Source:HGNC Symbol;Acc:HGNC:4901]	protein_coding	no
ENSG00000156675	0.9717	0.882421	0.802959	-0.91013	0.0801246	0.275862	1.95578	1.79255	0.207884	-0.0425791	1.34492	-0.894038	0.000108693	-0.0369922	0.0598813	0.303571	RAB11FIP1	RAB11 family interacting protein 1 (class I) [Source:HGNC Symbol;Acc:HGNC:30265]	protein_coding	no
ENSG00000075651	0.971192	0.881479	2.62641	1.5245	0.6211	0.7804	0.140615	-0.643022	0.0685225	-0.0151307	1.40755	0.799244	0.387775	0.0555995	1.59989	-1.62558	PLD1	phospholipase D1, phosphatidylcholine-specific [Source:HGNC Symbol;Acc:HGNC:9067]	protein_coding	yes
ENSG00000141447	1.87148	0.88112	1.81691	0.875143	0.0363732	0.106393	2.386e-05	0.00597655	0.0584238	-0.00993515	0.0238624	0.0928068	0.000108693	0.00815645	2.80856	-1.64987	OSBPL1A	oxysterol binding protein-like 1A [Source:HGNC Symbol;Acc:HGNC:16398]	protein_coding	no
ENSG00000132793	1.54116	0.880801	0.69031	0.585849	0.0473283	0.144315	2.386e-05	0.294952	0.173729	-0.0273539	0.147796	0.260917	0.000108693	0.00040041	1.53818	-1.32233	LPIN3	lipin 3 [Source:HGNC Symbol;Acc:HGNC:14451]	protein_coding	yes
ENSG00000073670	0.347193	0.880562	0.00246822	0.0234549	0.229321	0.828804	0.0274839	0.857108	0.569392	0.140452	0.042878	-0.333153	0.000108693	-0.0470881	0.00600665	-0.0752134	ADAM11	ADAM metallopeptidase domain 11 [Source:HGNC Symbol;Acc:HGNC:189]	protein_coding	no
ENSG00000166246	0.582124	0.879782	0.154952	0.439191	0.243233	0.633241	2.386e-05	0.44059	0.704486	0.118433	0.0238624	-0.171362	0.000108693	-0.0126492	0.170656	-0.685732	C16orf71	chromosome 16 open reading frame 71 [Source:HGNC Symbol;Acc:HGNC:25081]	protein_coding	no
ENSG00000185519	0.18908	0.879403	0.119748	-0.749905	0.00965975	0.153989	0.137598	1.62931	2.28915	0.478597	0.0190785	-0.306155	0.000108693	-0.0517713	0.00163295	0.0244906	FAM131C	family with sequence similarity 131, member C [Source:HGNC Symbol;Acc:HGNC:26717]	protein_coding	no
ENSG00000221743	0.244715	0.879402	0.935349	1.78129	0.200603	0.91097	0.0067918	-0.901889	1.31231	0.25233	0.152695	0.648251	0.000108693	0.0615133	0.468102	-1.74972	NA	NA	miRNA	no
ENSG00000256250	0.171483	0.878909	0.0513068	0.421236	0.0750035	0.654614	2.386e-05	0.457673	0.110043	-0.0647029	0.0454252	-0.51239	0.000108693	-0.00643874	0.0486333	-0.645531	RP11-989F5.1		lincRNA	no
ENSG00000117758	3.11542	0.878448	1.45775	0.55912	1.50838	0.651738	0.127361	0.319328	0.686783	-0.045759	0.0190785	-0.0610886	0.000108693	-0.00950597	1.33603	-0.78583	STX12	syntaxin 12 [Source:HGNC Symbol;Acc:HGNC:11430]	protein_coding	no
ENSG00000254842	0.421745	0.8783	0.0163428	0.101203	0.0611179	0.34691	0.0276424	0.777097	0.153372	0.0497171	0.152695	-0.535292	0.000108693	-0.00937784	0.107232	-0.632593	RP11-890B15.2		lincRNA	no
ENSG00000125966	1.06989	0.877495	1.60513	1.09197	0.805431	0.84714	2.386e-05	-0.214473	1.44367	0.125564	0.460888	0.474008	0.000108693	-0.00061017	0.88919	-1.12232	MMP24	matrix metallopeptidase 24 (membrane-inserted) [Source:HGNC Symbol;Acc:HGNC:7172]	protein_coding	no
ENSG00000175147	0.180276	0.877465	0.0117307	-0.12299	0.0290981	-0.330238	2.386e-05	1.00046	1.66747	-0.418386	0.462612	-1.44516	0.000108693	-0.0138174	0.11192	-1.08471	TMEM51-AS1	TMEM51 antisense RNA 1 [Source:HGNC Symbol;Acc:HGNC:26301]	processed_transcript	no
ENSG00000231407	0.484448	0.87711	1.80559	1.75029	0.0685051	0.330211	0.116683	-0.873181	1.82558	-0.214001	0.248093	0.536317	0.119389	0.0609344	1.57018	-2.29719	RP11-576I22.2		antisense	no
ENSG00000168676	0.112402	0.87614	0.63509	2.28911	0.0687596	0.771166	0.00389922	-1.41297	1.5109	0.451383	0.44706	1.65286	0.000108693	0.0566331	0.328789	-2.39408	KCTD19	potassium channel tetramerization domain containing 19 [Source:HGNC Symbol;Acc:HGNC:24753]	protein_coding	no
ENSG00000255165	0.209643	0.875784	0.12136	0.6556	0.242877	1.10834	2.386e-05	0.220183	2.8259	-0.491813	0.00349938	-0.0637812	0.000108693	-0.0375656	0.0348152	-0.423043	CTD-2609K8.3		sense_intronic	no
ENSG00000178776	0.31006	0.875619	0.297776	-0.982416	0.0941479	0.563162	0.511314	1.85804	0.0663699	-0.0309436	0.106244	0.553928	0.211418	-0.0990657	0.0811151	0.669959	C5orf46	chromosome 5 open reading frame 46 [Source:HGNC Symbol;Acc:HGNC:33768]	protein_coding	no
ENSG00000235231	0.322236	0.875343	0.0456478	0.256922	0.165852	-0.700664	2.386e-05	0.618421	5.29626	-0.606136	0.00243213	0.0257598	0.000108693	-0.0518681	0.55214	-1.83293	NA	NA	pseudogene	no
ENSG00000271032	0.268221	0.873853	0.000515345	-0.00548837	0.138891	0.716743	0.00804964	0.879341	0.581142	0.161279	0.00516209	0.110551	0.000108693	-0.0421002	0.0116101	-0.151621	CTD-2527I21.14		antisense	no
ENSG00000197816	0.790043	0.87381	0.757164	0.849832	0.179139	0.452884	2.386e-05	0.0239776	3.10866	0.23048	1.40838	0.924414	0.000108693	-0.0066559	0.819368	-1.27076	CCDC180	coiled-coil domain containing 180 [Source:HGNC Symbol;Acc:HGNC:29303]	protein_coding	no
ENSG00000161570	0.158885	0.872968	0.148873	-0.976102	0.0827281	0.75603	0.140249	1.84907	0.346365	0.164353	0.00481242	0.145747	0.000108693	-0.093369	0.0653606	0.859164	NA	NA	protein_coding	no
ENSG00000272282	0.212553	0.871815	0.863671	1.84358	0.009899	-0.13702	0.0067918	-0.971769	0.981985	-0.24398	0.240774	0.877277	0.000108693	0.042395	0.961145	-2.85242	RP11-222K16.2		lincRNA	no
ENSG00000226964	0.346821	0.869852	0.0557021	0.292086	0.40481	1.07808	2.386e-05	0.577765	1.4057	-0.233693	0.006699	-0.113808	0.000108693	-0.0252586	0.00738999	-0.0838575	RHEBP2	Ras-homolog enriched in brain pseudogene 2 [Source:HGNC Symbol;Acc:HGNC:44991]	pseudogene	no
ENSG00000112964	1.8586	0.86965	1.74989	0.847848	0.30925	0.377033	2.386e-05	0.0218014	0.00902538	0.00172983	0.00243213	-0.0118779	0.000108693	-0.00527116	1.97178	-1.34047	GHR	growth hormone receptor [Source:HGNC Symbol;Acc:HGNC:4263]	protein_coding	no
ENSG00000259826	0.679146	0.867945	0.0569644	0.206713	0.157874	0.4632	0.0639698	0.661232	0.748143	0.1142	0.0219962	0.152153	0.000108693	-0.0280632	0.158902	-0.611459	RP11-467D6.1		antisense	no
ENSG00000164294	3.35853	0.867777	2.37903	0.683381	1.84277	0.688061	2.386e-05	0.184396	0.537849	-0.0365957	0.0599286	0.10669	0.000108693	-0.00179768	1.75142	-0.863098	GPX8	glutathione peroxidase 8 (putative) [Source:HGNC Symbol;Acc:HGNC:33100]	protein_coding	yes
ENSG00000187608	0.454271	0.867603	0.0390413	0.193608	0.0373542	0.231634	0.0148014	0.673994	0.450125	-0.103348	0.0306213	0.233698	0.213237	-0.0768488	0.186079	-0.829577	ISG15	ISG15 ubiquitin-like modifier [Source:HGNC Symbol;Acc:HGNC:4053]	protein_coding	no
ENSG00000118308	0.423064	0.867531	0.0222931	0.123513	0.0146565	0.123097	0.0257828	0.744018	0.0941432	0.0347593	1.10392	-1.27677	0.149983	-0.0775503	0.173964	-0.867946	LRMP	lymphoid-restricted membrane protein [Source:HGNC Symbol;Acc:HGNC:6690]	protein_coding	no
ENSG00000182197	2.63248	0.867501	1.75516	0.696973	1.18628	0.625721	2.386e-05	0.170528	0.493792	-0.0417529	0.0397502	0.105814	0.000108693	0.0156913	1.47117	-0.938753	EXT1	exostosin glycosyltransferase 1 [Source:HGNC Symbol;Acc:HGNC:3512]	protein_coding	yes
ENSG00000267648	0.223019	0.867353	0.00618358	0.0617056	0.00164811	0.0227332	2.386e-05	0.805648	0.0449635	-0.0256014	0.0242791	-0.310409	0.000108693	-0.0255975	0.106999	-0.906326	RP11-686D22.3		pseudogene	no
ENSG00000149131	0.569141	0.867206	1.71342	1.55651	0.013558	0.092912	0.0543802	-0.689301	0.0376647	-0.012517	0.234275	0.520458	0.000108693	-0.00618935	1.71603	-2.3308	SERPING1	serpin peptidase inhibitor, clade G (C1 inhibitor), member 1 [Source:HGNC Symbol;Acc:HGNC:1228]	protein_coding	no
ENSG00000139278	1.87438	0.86694	0.162632	0.235829	0.54111	0.502978	0.460333	0.631111	0.59208	-0.05704	0.0700557	-0.168029	0.000108693	-0.0215942	0.435627	-0.59979	GLIPR1	GLI pathogenesis-related 1 [Source:HGNC Symbol;Acc:HGNC:17001]	protein_coding	yes
ENSG00000253520	0.489752	0.866847	0.0234494	-0.122195	0.57738	1.08755	0.176508	0.989042	0.213263	0.0573298	0.0360852	-0.238901	0.496741	-0.0870108	0.0480533	0.342902	RP11-798K23.5		pseudogene	no
ENSG00000198624	1.20784	0.866263	2.62135	1.32209	0.014574	-0.0687395	0.0489093	-0.455831	0.0375631	-0.008168	0.0444491	0.16503	0.0547107	0.0357149	3.2437	-2.2571	CCDC69	coiled-coil domain containing 69 [Source:HGNC Symbol;Acc:HGNC:24487]	protein_coding	no
ENSG00000214944	0.971928	0.866251	0.0834982	0.232021	0.395903	0.622507	0.124445	0.63423	3.21834	-0.219516	0.0247296	0.13522	0.000108693	0.027979	0.144533	-0.475764	ARHGEF28	Rho guanine nucleotide exchange factor (GEF) 28 [Source:HGNC Symbol;Acc:HGNC:30322]	protein_coding	no
ENSG00000115414	1.33395	0.864893	1.25417	0.850936	0.86666	0.778133	2.386e-05	0.013957	0.336031	-0.0475887	0.48715	0.460517	0.000108693	0.0283427	0.717895	-0.937697	FN1	fibronectin 1 [Source:HGNC Symbol;Acc:HGNC:3778]	protein_coding	no
ENSG00000170442	0.56009	0.864888	0.304811	-0.725378	0.0839312	0.375432	0.82224	1.59027	0.217181	-0.0571201	0.0169803	-0.150036	0.000108693	-0.0459363	0.0288085	0.235922	KRT86	keratin 86, type II [Source:HGNC Symbol;Acc:HGNC:6463]	protein_coding	no
ENSG00000248479	0.11232	0.864036	0.707562	2.37897	0.327785	1.82821	0.0190405	-1.51494	0.075375	0.0521613	0.176351	1.07617	0.000108693	0.0589163	0.135696	-1.4148	RP11-807H7.2		lincRNA	no
ENSG00000125648	2.15123	0.863567	0.117785	0.180628	0.0743234	0.15777	0.698641	0.682939	0.172397	-0.0223022	0.450241	-0.337512	0.000108693	-0.0163744	1.08457	-0.886425	SLC25A23	solute carrier family 25 (mitochondrial carrier; phosphate carrier), member 23 [Source:HGNC Symbol;Acc:HGNC:19375]	protein_coding	no
ENSG00000095203	1.04102	0.863406	0.374633	0.524752	0.345136	0.551155	2.386e-05	0.338654	0.143211	0.0279315	0.00376378	-0.0298569	0.000108693	0.0153572	0.469013	-0.837004	EPB41L4B	erythrocyte membrane protein band 4.1 like 4B [Source:HGNC Symbol;Acc:HGNC:19818]	protein_coding	no
ENSG00000139132	1.2805	0.863253	0.177765	-0.313061	0.130075	0.294392	1.30829	1.17631	4.10346	-0.219572	1.12671	-0.667929	0.000108693	-0.015982	0.0646421	-0.255801	FGD4	FYVE, RhoGEF and PH domain containing 4 [Source:HGNC Symbol;Acc:HGNC:19125]	protein_coding	no
ENSG00000116017	1.29244	0.862661	0.40665	0.469803	1.07033	0.878432	0.0190405	0.392858	0.543821	-0.0633637	0.0485313	0.165681	0.000108693	-0.0270049	0.187421	-0.454032	ARID3A	AT rich interactive domain 3A (BRIGHT-like) [Source:HGNC Symbol;Acc:HGNC:3031]	protein_coding	no
ENSG00000189058	0.342287	0.862054	0.796651	1.20938	0.0232984	0.172944	2.386e-05	-0.347323	0.27801	0.0808593	0.793371	1.09956	0.416201	-0.099935	0.754506	-1.89849	APOD	apolipoprotein D [Source:HGNC Symbol;Acc:HGNC:612]	protein_coding	no
ENSG00000264720	0.171026	0.861546	0.238636	-1.25141	0.00436599	0.0717571	0.261355	2.11296	0.00980572	0.00766826	0.117395	-0.829517	0.000108693	-0.071715	0.0276675	0.461623	AL139147.1		miRNA	no
ENSG00000142303	1.22974	0.861546	0.486181	0.532501	0.498099	0.599903	2.386e-05	0.329046	0.0746513	0.0148766	0.538259	0.481835	0.000108693	-0.00449176	0.5116	-0.794144	ADAMTS10	ADAM metallopeptidase with thrombospondin type 1 motif, 10 [Source:HGNC Symbol;Acc:HGNC:13201]	protein_coding	no
ENSG00000172789	1.08264	0.860779	1.36622	0.959919	0.572985	0.687941	2.386e-05	-0.09914	0.700704	-0.0805859	0.419826	0.444972	0.000108693	0.00429312	0.948183	-1.13276	HOXC5	homeobox C5 [Source:HGNC Symbol;Acc:HGNC:5127]	protein_coding	no
ENSG00000259946	0.435025	0.860644	0.0166243	-0.0964617	0.30344	0.821127	0.124269	0.957105	1.73791	-0.236134	0.0285025	-0.218202	0.000108693	-0.0262219	0.00520152	0.0569449	RP11-490G2.2		lincRNA	no
ENSG00000267650	0.348936	0.859508	0.00742568	-0.0547947	0.0604763	0.365783	0.0563821	0.914303	1.20848	0.213904	0.00376378	0.0558226	0.000108693	-0.0558849	0.0534696	-0.43893	CTD-2553C6.1		antisense	no
ENSG00000271826	0.156887	0.85932	0.0166045	0.169974	0.135672	0.958356	2.386e-05	0.689346	0.332373	-0.149692	0.0197618	-0.322498	0.000108693	-0.00553202	0.00351281	-0.0709386	PLS3-AS1	PLS3 antisense RNA 1 [Source:HGNC Symbol;Acc:HGNC:50343]	antisense	no
ENSG00000246982	0.629895	0.858712	0.249462	0.541725	0.0921767	0.354532	2.386e-05	0.316987	0.961819	-0.135218	0.024134	0.162311	0.000108693	0.0176809	0.441761	-1.04591	RP1-179N16.6		antisense	no
ENSG00000128274	0.880172	0.858491	0.296743	0.498329	0.594576	0.79498	2.386e-05	0.360162	0.0323069	0.00844109	0.00436287	0.0408475	0.000108693	0.0090609	0.187252	-0.56184	A4GALT	alpha 1,4-galactosyltransferase [Source:HGNC Symbol;Acc:HGNC:18149]	protein_coding	yes
ENSG00000135477	0.524078	0.858358	0.134064	-0.455197	0.0316481	0.190845	0.4733	1.31356	0.321939	-0.0778075	0.0840772	-0.363122	0.000108693	-0.0194379	0.0240745	-0.212316	KRT87P	keratin 87 pseudogene [Source:HGNC Symbol;Acc:HGNC:30198]	pseudogene	no
ENSG00000188234	0.835996	0.8583	0.915996	0.910768	0.358165	0.617299	2.386e-05	-0.052468	0.449558	0.0683709	0.310359	-0.448771	0.000108693	0.0185971	0.754506	-1.15177	AGAP4	ArfGAP with GTPase domain, ankyrin repeat and PH domain 4 [Source:HGNC Symbol;Acc:HGNC:23459]	protein_coding	no
ENSG00000234206	0.160641	0.85749	0.039024	0.354653	0.0676084	0.619687	2.386e-05	0.502837	1.3511	-0.379416	0.0221801	-0.341653	0.000108693	-0.0139341	0.0423698	-0.592456	RP1-67A8.3		antisense	no
ENSG00000166002	1.27558	0.857132	0.66763	0.614905	0.741601	0.726678	2.386e-05	0.242227	0.049423	-0.0101086	0.011077	0.0751514	0.000108693	-0.0106213	0.484851	-0.745359	SMCO4	single-pass membrane protein with coiled-coil domains 4 [Source:HGNC Symbol;Acc:HGNC:24810]	protein_coding	no
ENSG00000134183	0.811533	0.856581	0.896977	0.89834	0.758058	0.926354	2.386e-05	-0.0417599	5.61407	0.311841	0.035852	0.173915	0.000108693	0.000672693	0.384641	-0.828567	GNAT2	guanine nucleotide binding protein (G protein), alpha transducing activity polypeptide 2 [Source:HGNC Symbol;Acc:HGNC:4394]	protein_coding	no
ENSG00000155846	0.474774	0.855714	0.819743	1.06115	0.437153	0.885421	2.386e-05	-0.205432	7.2989	0.49326	0.00436287	0.0516387	0.000108693	-0.048545	0.344293	-1.03144	PPARGC1B	peroxisome proliferator-activated receptor gamma, coactivator 1 beta [Source:HGNC Symbol;Acc:HGNC:30022]	protein_coding	no
ENSG00000269680	0.248878	0.853747	0.0809757	0.437186	0.119616	0.665573	2.386e-05	0.416562	0.606359	0.165218	0.00436287	-0.0853597	0.000108693	-0.0516584	0.0713012	-0.62536	CTD-3128G10.6		antisense	no
ENSG00000135502	0.383847	0.853571	0.307771	0.770646	0.0860275	0.432905	2.386e-05	0.0829246	5.07184	0.443604	0.0253385	0.209015	0.000108693	-0.0103986	0.357402	-1.19131	SLC26A10	solute carrier family 26, member 10 [Source:HGNC Symbol;Acc:HGNC:14470]	protein_coding	no
ENSG00000259207	1.22116	0.853463	0.0999145	0.226826	0.00438563	0.0247748	0.201428	0.626637	0.103338	-0.020284	0.011366	-0.0807794	0.000108693	0.0108068	0.840778	-1.05551	ITGB3	integrin, beta 3 (platelet glycoprotein IIIa, antigen CD61) [Source:HGNC Symbol;Acc:HGNC:6156]	protein_coding	no
ENSG00000250748	0.483106	0.85332	0.0918444	0.345044	0.35864	0.832335	2.386e-05	0.508276	0.719189	-0.128573	0.00884624	-0.108199	0.000108693	0.00677827	0.0544491	-0.36603	RP11-230G5.2		lincRNA	no
ENSG00000168209	0.417533	0.853024	0.186657	0.564753	0.143582	0.554057	2.386e-05	0.288271	2.74401	-0.307806	0.00586203	0.0974306	0.000108693	-0.00772142	0.201832	-0.86372	DDIT4	DNA-damage-inducible transcript 4 [Source:HGNC Symbol;Acc:HGNC:24944]	protein_coding	no
ENSG00000257556	0.602376	0.852896	0.600246	0.859711	0.0124294	0.0863612	2.386e-05	-0.006815	0.852548	-0.127281	0.0080864	0.0919164	0.000108693	0.00245232	0.998732	-1.62625	RP11-44N21.1		lincRNA	no
ENSG00000179083	0.393553	0.852614	0.403509	0.886032	0.102732	0.478753	2.386e-05	-0.0334172	1.27572	0.200564	0.00260433	0.0296019	0.000108693	0.0216407	0.387389	-1.25989	FAM133A	family with sequence similarity 133, member A [Source:HGNC Symbol;Acc:HGNC:26748]	protein_coding	no
ENSG00000118094	0.667895	0.851983	0.858475	0.942357	0.649005	0.926818	2.386e-05	-0.090374	7.44148	0.413242	0.533539	0.638551	0.000108693	-0.0316141	0.344293	-0.867521	TREH	trehalase (brush-border membrane glycoprotein) [Source:HGNC Symbol;Acc:HGNC:12266]	protein_coding	yes
ENSG00000197301	0.340357	0.850372	0.307647	0.841152	0.125687	0.57696	2.386e-05	0.0092209	2.68221	-0.340153	0.00575654	0.103803	0.000108693	0.044307	0.271908	-1.11456	RP11-366L20.2		protein_coding	no
ENSG00000115325	1.8422	0.850107	1.25382	0.698917	0.929244	0.663968	2.386e-05	0.15119	0.432628	0.0446082	0.0535493	0.142481	0.000108693	0.00168157	0.998744	-0.885056	DOK1	docking protein 1, 62kDa (downstream of tyrosine kinase 1) [Source:HGNC Symbol;Acc:HGNC:2990]	protein_coding	no
ENSG00000255399	0.174652	0.849891	0.807024	2.08099	0.00506556	-0.0856792	0.0282446	-1.2311	0.187467	0.085703	0.472349	1.26557	0.502143	0.159704	0.900715	-3.01656	TBX5-AS1	TBX5 antisense RNA 1 [Source:HGNC Symbol;Acc:HGNC:27402]	antisense	no
ENSG00000214269	0.280513	0.849869	0.4879	1.17554	0.0636553	0.420152	2.386e-05	-0.32567	0.943676	-0.202189	0.0665716	0.426296	0.000108693	0.0539191	0.449352	-1.60526	LGMNP1	legumain pseudogene 1 [Source:HGNC Symbol;Acc:HGNC:23079]	pseudogene	no
ENSG00000147059	0.21053	0.849345	0.064439	0.414836	0.0427924	0.379572	2.386e-05	0.434509	0.258681	0.103213	0.0923006	0.592887	0.000108693	0.00888378	0.107239	-0.884608	SPIN2A	spindlin family, member 2A [Source:HGNC Symbol;Acc:HGNC:20694]	protein_coding	no
ENSG00000111912	1.49375	0.849123	2.46511	1.13596	1.34566	0.917858	2.386e-05	-0.286833	4.87788	-0.211841	0.0226692	0.0984567	0.0253491	0.02948	1.12718	-1.06722	NCOA7	nuclear receptor coactivator 7 [Source:HGNC Symbol;Acc:HGNC:21081]	protein_coding	no
ENSG00000228243	0.201973	0.848893	0.058206	-0.395279	0.107359	0.712443	0.0599825	1.24417	0.451883	-0.159384	0.0298958	0.351522	0.136145	-0.106882	0.0165231	0.25883	NA	NA	pseudogene	no
ENSG00000073712	3.11542	0.848445	0.919407	0.422754	1.20987	0.547918	0.396152	0.42569	1.52745	-0.0713424	0.060245	-0.111193	0.000108693	0.00624451	1.21293	-0.72328	FERMT2	fermitin family member 2 [Source:HGNC Symbol;Acc:HGNC:15767]	protein_coding	no
ENSG00000234745	1.34611	0.848098	0.246933	-0.346459	0.00580206	0.0316592	1.5118	1.19456	0.246069	-0.036921	0.421038	-0.417823	0.2922	-0.0441582	0.197145	-0.46998	HLA-B	major histocompatibility complex, class I, B [Source:HGNC Symbol;Acc:HGNC:4932]	protein_coding	no
ENSG00000237276	0.422609	0.84769	0.925632	1.25721	0.182795	0.612118	2.386e-05	-0.409523	1.73218	-0.220767	0.257119	0.575507	0.000108693	-0.0031763	0.655032	-1.49278	ANO7P1	anoctamin 7 pseudogene 1 [Source:HGNC Symbol;Acc:HGNC:32248]	pseudogene	no
ENSG00000272374	0.777998	0.847445	0.726041	0.827825	0.565631	0.811004	2.386e-05	0.0196204	0.3865	0.0646486	0.0601577	0.232438	0.000108693	0.00959855	0.400882	-0.864266	RP3-329A5.8		lincRNA	no
ENSG00000236671	0.203461	0.847408	0.646538	1.55922	0.236401	1.05935	2.386e-05	-0.711813	0.143035	-0.0620505	0.10809	0.604272	0.000108693	0.0484304	0.24222	-1.34728	PRKG1-AS1	PRKG1 antisense RNA 1 [Source:HGNC Symbol;Acc:HGNC:45029]	antisense	no
ENSG00000235448	0.184329	0.84704	0.0505928	0.38768	0.0645735	0.544805	2.386e-05	0.45936	0.470492	-0.171197	0.0155933	-0.249671	0.000108693	-0.00199618	0.0623312	-0.689914	LURAP1L-AS1	LURAP1L antisense RNA 1 [Source:HGNC Symbol;Acc:HGNC:49761]	antisense	no
ENSG00000185432	1.29177	0.846866	0.88246	0.684124	0.10373	0.250722	2.386e-05	0.162742	1.6413	-0.12355	0.0637114	-0.186633	0.269395	-0.0435706	1.37095	-1.28027	METTL7A	methyltransferase like 7A [Source:HGNC Symbol;Acc:HGNC:24550]	protein_coding	yes
ENSG00000180398	3.33484	0.846212	2.17447	0.641928	1.5668	0.610927	0.00867058	0.204284	0.248276	-0.0213192	0.0519964	0.099427	0.000108693	-0.00586772	1.82932	-0.877213	MCFD2	multiple coagulation factor deficiency 2 [Source:HGNC Symbol;Acc:HGNC:18451]	protein_coding	no
ENSG00000188997	1.45961	0.84584	0.788703	0.615349	0.794661	0.690569	2.386e-05	0.230491	1.86471	0.12166	0.141368	0.24581	0.000108693	-0.00847382	0.612022	-0.77062	KCTD21	potassium channel tetramerization domain containing 21 [Source:HGNC Symbol;Acc:HGNC:27452]	protein_coding	no
ENSG00000080573	1.68176	0.843725	0.05295	0.115457	0.684449	0.587742	0.619451	0.728268	0.0675296	0.0116131	0.132416	-0.230108	1.0318	-0.057255	0.160452	-0.37144	COL5A3	collagen, type V, alpha 3 [Source:HGNC Symbol;Acc:HGNC:14864]	protein_coding	no
ENSG00000204262	2.90929	0.843392	1.31205	0.532867	1.75973	0.724232	0.109048	0.310525	1.16939	-0.0641855	0.0136654	0.0510155	0.000108693	0.000388819	0.909141	-0.652027	COL5A2	collagen, type V, alpha 2 [Source:HGNC Symbol;Acc:HGNC:2210]	protein_coding	no
ENSG00000067167	3.32506	0.84306	1.75989	0.571615	1.75973	0.655298	0.0917752	0.271446	0.219374	-0.019524	0.0437105	0.0908316	0.000108693	0.0014415	1.43012	-0.759376	TRAM1	translocation associated membrane protein 1 [Source:HGNC Symbol;Acc:HGNC:20568]	protein_coding	no
ENSG00000138080	0.547474	0.842801	0.00494045	0.0302417	0.268761	0.653376	0.126306	0.812559	0.0777645	-0.0235624	0.00376378	0.0427651	0.000108693	-0.0386614	0.0288085	-0.219666	EMILIN1	elastin microfibril interfacer 1 [Source:HGNC Symbol;Acc:HGNC:19880]	protein_coding	no
ENSG00000138185	3.06493	0.842056	0.370189	0.26616	1.15554	0.538947	0.881933	0.575897	0.516862	-0.0369822	0.230843	-0.19463	0.34441	-0.0278083	0.784707	-0.569269	ENTPD1	ectonucleoside triphosphate diphosphohydrolase 1 [Source:HGNC Symbol;Acc:HGNC:3363]	protein_coding	yes
ENSG00000080031	0.544714	0.842031	1.17604	1.288	0.167598	0.517855	2.386e-05	-0.445967	0.959539	-0.135407	0.105428	0.349549	0.34441	0.0705148	0.964426	-1.61217	PTPRH	protein tyrosine phosphatase, receptor type, H [Source:HGNC Symbol;Acc:HGNC:9672]	protein_coding	yes
ENSG00000269358	0.178731	0.841649	0.394918	1.3515	0.0660777	0.555259	2.386e-05	-0.509849	4.90223	0.672405	0.143738	0.746253	0.000108693	0.0382877	0.291911	-1.63789	NA	NA	protein_coding	no
ENSG00000224321	0.262142	0.841631	0.000277307	-0.00116519	0.0916927	0.566949	0.00228234	0.842796	0.0182594	0.00969363	0.0328398	-0.317101	0.000108693	-0.0230281	0.0220058	-0.273517	RPL12P14	ribosomal protein L12 pseudogene 14 [Source:HGNC Symbol;Acc:HGNC:36495]	pseudogene	no
ENSG00000205517	0.358977	0.841478	0.188932	-0.682648	0.0867931	0.47344	0.409366	1.52413	0.20066	-0.0672019	0.124562	-0.538447	0.000108693	-0.0293934	0.032197	0.314609	RGL3	ral guanine nucleotide dissociation stimulator-like 3 [Source:HGNC Symbol;Acc:HGNC:30282]	protein_coding	no
ENSG00000263535	0.360021	0.841241	0.0251301	-0.155598	0.259987	0.828419	0.102566	0.996839	0.901234	-0.174315	0.0627043	0.367129	0.000108693	-0.00971317	0.0125542	0.142775	AK4P1	adenylate kinase 4 pseudogene 1 [Source:HGNC Symbol;Acc:HGNC:364]	pseudogene	no
ENSG00000148344	0.212299	0.84092	2.61901	3.06182	0.125348	0.710998	0.679412	-2.2209	0.560241	0.147033	1.96895	1.896	0.0212571	0.0732678	1.42885	-3.19174	PTGES	prostaglandin E synthase [Source:HGNC Symbol;Acc:HGNC:9599]	protein_coding	yes
ENSG00000038295	0.106487	0.840589	0.0140537	-0.186362	0.121609	1.12976	2.386e-05	1.02695	0.24544	-0.149846	0.00395255	0.118403	0.000108693	-0.0449041	0.0230471	0.475537	TLL1	tolloid-like 1 [Source:HGNC Symbol;Acc:HGNC:11843]	protein_coding	no
ENSG00000239883	0.285128	0.840486	0.0398042	-0.25872	0.113606	0.603645	0.0900387	1.09921	0.0651452	-0.02922	0.025816	-0.26137	0.000108693	-0.0367631	0.00208151	0.0218788	PARGP1	poly (ADP-ribose) glycohydrolase pseudogene 1 [Source:HGNC Symbol;Acc:HGNC:45008]	pseudogene	no
ENSG00000182909	0.669402	0.840065	0.671702	0.828826	0.275707	0.589729	2.386e-05	0.0112389	2.80867	-0.235659	0.167397	0.392002	0.000108693	-0.00671441	0.543059	-1.07916	NA	NA	protein_coding	yes
ENSG00000244486	0.739027	0.839941	0.410937	0.627654	0.279601	0.571959	2.386e-05	0.212287	0.162718	0.0358889	0.056893	0.234262	0.000108693	0.00945142	0.401324	-0.895636	SCARF2	scavenger receptor class F, member 2 [Source:HGNC Symbol;Acc:HGNC:19869]	protein_coding	yes
ENSG00000026103	2.07723	0.839693	0.543234	0.412414	1.07095	0.66079	0.16396	0.427279	0.000370165	7.95289e-05	0.00481242	0.0334562	0.000108693	-0.00853206	0.524284	-0.591318	FAS	Fas cell surface death receptor [Source:HGNC Symbol;Acc:HGNC:11920]	protein_coding	yes
ENSG00000090554	0.805186	0.838199	0.734661	0.794689	0.405241	0.652638	2.386e-05	0.0435099	0.3865	-0.0636161	0.312012	0.455982	0.0717481	-0.0433339	0.541181	-0.980249	FLT3LG	fms-related tyrosine kinase 3 ligand [Source:HGNC Symbol;Acc:HGNC:3766]	protein_coding	no
ENSG00000225399	0.499973	0.837801	0.42264	0.788602	0.332978	0.769219	2.386e-05	0.0491996	0.217181	0.0531987	0.069122	0.30603	0.000108693	0.0383747	0.255002	-0.857185	RP11-3B7.1		protein_coding	no
ENSG00000140682	1.9597	0.837783	0.140844	0.203235	0.419257	0.412689	0.54198	0.634547	0.363418	-0.0389102	0.166452	-0.230258	0.0271781	-0.0256134	0.541277	-0.628329	TGFB1I1	transforming growth factor beta 1 induced transcript 1 [Source:HGNC Symbol;Acc:HGNC:11767]	protein_coding	no
ENSG00000127585	0.257775	0.836789	0.255609	0.836047	0.0750035	0.480927	2.386e-05	0.000742625	0.228191	-0.0819414	0.0617331	0.427324	0.000108693	0.0192836	0.233422	-1.19191	FBXL16	F-box and leucine-rich repeat protein 16 [Source:HGNC Symbol;Acc:HGNC:14150]	protein_coding	no
ENSG00000237234	0.227251	0.836701	0.286723	0.987594	0.0250918	0.24106	2.386e-05	-0.150894	0.396641	-0.129382	0.219464	0.791052	0.000108693	0.0209254	0.348318	-1.58324	RP1-142L7.5		antisense	no
ENSG00000227811	0.163596	0.836505	0.0277998	-0.256792	0.049597	0.492077	0.00211593	1.0933	1.17415	-0.341642	0.024134	-0.354657	0.014962	-0.0994209	0.00440302	-0.0876359	FAM212B-AS1	FAM212B antisense RNA 1 [Source:HGNC Symbol;Acc:HGNC:49446]	antisense	no
ENSG00000229657	0.139176	0.836475	0.0769384	0.580238	0.00390327	0.0614237	2.386e-05	0.256237	0.115182	-0.0714835	0.00373598	-0.0884443	0.000108693	-0.021613	0.144172	-1.35529	RP11-494K3.2		pseudogene	no
ENSG00000254717	0.165435	0.835605	0.14307	0.782611	0.172853	1.01646	2.386e-05	0.0529937	0.701567	-0.225278	0.0176071	0.270798	0.000108693	-0.0392827	0.0491201	-0.601753	GLYATL1P2	glycine-N-acyltransferase-like 1 pseudogene 2 [Source:HGNC Symbol;Acc:HGNC:37863]	pseudogene	no
ENSG00000134864	1.02618	0.835576	0.831915	0.765662	0.390916	0.568203	2.386e-05	0.0699132	1.32552	-0.119656	0.137067	0.284445	0.000108693	0.0229412	0.773985	-1.03304	GGACT	gamma-glutamylamine cyclotransferase [Source:HGNC Symbol;Acc:HGNC:25100]	protein_coding	yes
ENSG00000222009	1.99414	0.835528	1.2425	0.650492	0.911863	0.616993	2.386e-05	0.185037	0.316442	0.034163	0.526129	0.354314	0.000108693	-0.00583236	1.07973	-0.869027	BTBD19	BTB (POZ) domain containing 19 [Source:HGNC Symbol;Acc:HGNC:27145]	protein_coding	no
ENSG00000169067	0.116462	0.834247	0.159519	1.08569	0.093041	0.91244	2.386e-05	-0.251447	0.493361	0.219246	0.0205821	-0.375741	0.000108693	0.00601573	0.0766351	-1.0075	ACTBL2	actin, beta-like 2 [Source:HGNC Symbol;Acc:HGNC:17780]	protein_coding	no
ENSG00000112977	2.62786	0.833783	1.15804	0.532053	1.46309	0.689492	0.066595	0.301729	0.0276669	-0.00396576	0.104022	0.157632	0.000108693	-0.0178266	0.874879	-0.676344	DAP	death-associated protein [Source:HGNC Symbol;Acc:HGNC:2672]	protein_coding	no
ENSG00000106948	1.11813	0.832013	1.88415	1.10521	1.11416	0.930661	2.386e-05	-0.273197	5.17619	-0.242221	1.00233	0.60501	0.000108693	0.0146594	0.851549	-1.00656	AKNA	AT-hook transcription factor [Source:HGNC Symbol;Acc:HGNC:24108]	protein_coding	no
ENSG00000090661	0.338377	0.831956	0.309033	0.894209	1.36246	-2.11575	2.386e-05	-0.0622533	0.090175	0.0355277	0.00169023	-0.019501	2.54697	0.212205	2.0689	-3.84192	CERS4	ceramide synthase 4 [Source:HGNC Symbol;Acc:HGNC:23747]	protein_coding	yes
ENSG00000272403	0.56038	0.83184	0.249471	0.55467	0.510366	0.894465	2.386e-05	0.27717	0.362569	-0.0722337	0.00566521	0.0750518	0.000108693	0.0133679	0.108549	-0.492045	NA	NA	lincRNA	no
ENSG00000182195	1.45541	0.831797	1.03727	0.704978	0.188681	0.323078	2.386e-05	0.126819	0.548181	-0.0591164	0.0091305	0.061637	0.000108693	0.00767167	1.416	-1.2137	LDOC1	leucine zipper, down-regulated in cancer 1 [Source:HGNC Symbol;Acc:HGNC:6548]	protein_coding	no
ENSG00000181649	0.313351	0.831742	0.0232719	0.146321	0.0574788	0.363795	2.386e-05	0.685421	0.0462888	-0.020346	0.00566521	-0.10683	0.000108693	-0.0149199	0.0846038	-0.614268	PHLDA2	pleckstrin homology-like domain, family A, member 2 [Source:HGNC Symbol;Acc:HGNC:12385]	protein_coding	no
ENSG00000157617	2.24023	0.831215	0.057903	0.103006	0.562126	0.447237	0.977117	0.728208	1.06852	0.070362	0.0305068	0.0939945	0.0510093	-0.0247343	0.384641	-0.486983	C2CD2	C2 calcium-dependent domain containing 2 [Source:HGNC Symbol;Acc:HGNC:1266]	protein_coding	no
ENSG00000229848	0.374347	0.831022	0.0986786	0.390337	0.179329	0.642645	2.386e-05	0.440685	0.50885	-0.116322	0.00395255	0.0554034	0.000108693	-0.0493608	0.0952959	-0.578715	RP13-766D20.2		antisense	no
ENSG00000120885	0.50517	0.830862	3.23825	2.3433	0.00537408	0.0470454	0.840369	-1.51244	0.268227	-0.0630847	0.453596	0.6921	1.05504	0.107265	2.82357	-3.12712	CLU	clusterin [Source:HGNC Symbol;Acc:HGNC:2095]	protein_coding	no
ENSG00000180878	0.270124	0.830518	0.223627	0.743286	0.191101	0.79227	2.386e-05	0.0872319	4.47095	0.487909	0.098952	0.501781	0.000108693	0.014048	0.119936	-0.781533	C11orf42	chromosome 11 open reading frame 42 [Source:HGNC Symbol;Acc:HGNC:28541]	protein_coding	no
ENSG00000187796	0.703532	0.829515	0.400506	0.615659	0.539632	0.808236	2.386e-05	0.213855	0.632574	-0.0935335	0.0643041	0.249077	0.000108693	-0.0316341	0.206415	-0.636938	CARD9	caspase recruitment domain family, member 9 [Source:HGNC Symbol;Acc:HGNC:16391]	protein_coding	no
ENSG00000215302	0.539747	0.829359	0.543478	0.830221	0.000680038	0.00546439	2.386e-05	-0.000861336	0.174816	-0.0443598	0.00145371	-0.011836	0.000108693	0.01551	0.963405	-1.65412	CTD-3092A11.1		pseudogene	no
ENSG00000136848	2.25981	0.829293	0.000611556	-0.00303773	0.779759	0.526402	1.36683	0.832331	1.15946	0.0733565	0.194203	-0.221578	0.699254	-0.0418207	0.154124	-0.299853	DAB2IP	DAB2 interacting protein [Source:HGNC Symbol;Acc:HGNC:17294]	protein_coding	no
ENSG00000132481	0.631564	0.829163	0.621704	0.838785	0.16747	0.47257	2.386e-05	-0.00962159	0.566808	0.091802	0.419826	0.586752	0.000108693	0.0331367	0.623567	-1.19538	TRIM47	tripartite motif containing 47 [Source:HGNC Symbol;Acc:HGNC:19020]	protein_coding	no
ENSG00000268895	0.926541	0.8284	0.365985	0.521189	0.0444271	0.17014	2.386e-05	0.307211	0.253375	0.0448254	0.00566521	0.0593304	0.000108693	-0.00870841	0.856693	-1.17945	A1BG-AS1	A1BG antisense RNA 1 [Source:HGNC Symbol;Acc:HGNC:37133]	antisense	no
ENSG00000135905	2.50793	0.828373	1.40314	0.5997	0.746978	0.480897	2.386e-05	0.228673	2.18793	-0.0986407	0.150487	0.188595	0.000108693	-0.01354	1.57158	-0.947176	DOCK10	dedicator of cytokinesis 10 [Source:HGNC Symbol;Acc:HGNC:23479]	protein_coding	no
ENSG00000250742	1.60726	0.826642	2.60875	1.08061	1.0291	0.72749	2.386e-05	-0.253966	0.642376	0.0589719	0.345505	0.32044	0.000108693	0.00522283	1.58671	-1.17976	RP11-834C11.4		lincRNA	no
ENSG00000135862	2.36772	0.826266	3.34502	1.0495	1.47302	0.734346	2.386e-05	-0.223237	0.614358	-0.0492655	0.123868	0.181208	0.0337797	0.0231805	1.95753	-1.14142	LAMC1	laminin, gamma 1 (formerly LAMB2) [Source:HGNC Symbol;Acc:HGNC:6492]	protein_coding	no
ENSG00000257261	0.659478	0.826188	1.11381	1.08184	0.459246	0.758849	2.386e-05	-0.255656	0.658905	-0.0956366	0.0080864	0.0822963	0.000108693	0.0181336	0.652846	-1.14918	RP11-96H19.1		lincRNA	no
ENSG00000237491	1.03171	0.826021	1.91303	1.14001	0.830829	0.820536	2.386e-05	-0.313991	5.73624	0.26555	0.0700981	0.20763	0.000108693	0.018311	0.998744	-1.1455	RP11-206L10.9		lincRNA	no
ENSG00000182578	1.04711	0.824662	0.0152844	0.0533351	0.609251	0.712589	0.355704	0.771327	1.75202	0.141355	0.0194858	-0.109776	0.266586	-0.0479408	0.0326005	-0.165408	CSF1R	colony stimulating factor 1 receptor [Source:HGNC Symbol;Acc:HGNC:2433]	protein_coding	yes
ENSG00000164023	1.82435	0.823549	1.00457	0.604624	1.23238	0.757852	2.386e-05	0.218925	0.49977	-0.0492429	0.00395255	-0.024257	0.000108693	0.0210958	0.58915	-0.670321	SGMS2	sphingomyelin synthase 2 [Source:HGNC Symbol;Acc:HGNC:28395]	protein_coding	yes
ENSG00000164845	0.505954	0.822719	0.325208	0.657472	0.136608	0.464672	2.386e-05	0.165246	1.12759	-0.156231	0.00123761	-0.0103975	0.000108693	-0.00611321	0.371921	-1.01552	FAM86FP	family with sequence similarity 86, member F, pseudogene [Source:HGNC Symbol;Acc:HGNC:42357]	pseudogene	no
ENSG00000123131	2.63743	0.822647	1.58987	0.62233	0.903102	0.511534	2.386e-05	0.200317	0.345252	-0.0309294	0.0430705	0.102859	0.000108693	-0.00219557	1.62392	-0.933442	PRDX4	peroxiredoxin 4 [Source:HGNC Symbol;Acc:HGNC:17169]	protein_coding	no
ENSG00000188483	0.248459	0.822604	0.0978047	0.486987	0.115281	0.631976	2.386e-05	0.335618	0.00553387	0.00300337	0.0356357	0.320672	0.000108693	-0.0166562	0.0850621	-0.677615	IER5L	immediate early response 5-like [Source:HGNC Symbol;Acc:HGNC:23679]	protein_coding	no
ENSG00000237187	2.5452	0.822428	0.154585	0.186016	0.558782	0.411146	0.85701	0.636411	1.71007	-0.0853309	0.00991621	-0.0488488	0.123641	-0.0252747	0.691311	-0.597298	NR2F1-AS1	NR2F1 antisense RNA 1 [Source:HGNC Symbol;Acc:HGNC:48622]	processed_transcript	no
ENSG00000165388	0.631292	0.821964	0.0614381	0.215015	0.305306	0.641538	0.0436307	0.606949	0.273992	0.0566291	0.0148376	-0.116784	0.000108693	-0.0177241	0.0808	-0.395441	NA	NA	protein_coding	no
ENSG00000024422	1.99439	0.821251	0.563382	0.41872	0.72096	0.534919	0.134288	0.402531	0.536003	-0.0490982	0.00281353	0.0138052	0.000108693	-0.0167086	0.710042	-0.705052	EHD2	EH-domain containing 2 [Source:HGNC Symbol;Acc:HGNC:3243]	protein_coding	no
ENSG00000150347	0.806743	0.820469	0.227283	0.42507	0.421514	0.655239	2.386e-05	0.3954	12.2491	-0.518511	8.34503e-06	0.000763341	0.000108693	0.00868962	0.19415	-0.5903	ARID5B	AT rich interactive domain 5B (MRF1-like) [Source:HGNC Symbol;Acc:HGNC:17362]	protein_coding	no
ENSG00000261578	0.415118	0.820192	0.672288	1.03305	0.352709	0.836009	2.386e-05	-0.212861	9.29515	0.615505	0.0769229	0.350788	0.000108693	-0.0139226	0.303026	-1.01724	RP11-21L23.2		sense_overlapping	no
ENSG00000233903	0.190075	0.820082	0.10846	0.62337	0.145872	0.848885	2.386e-05	0.196711	0.018861	0.0112002	0.00260433	0.0422573	0.000108693	-0.00773781	0.0544491	-0.594567	Z83851.4		lincRNA	no
ENSG00000261324	0.998258	0.820008	0.332063	0.464359	0.498585	0.63672	2.386e-05	0.355649	6.39779	-0.306996	0.00991621	0.0786523	0.000108693	-0.0261642	0.303197	-0.647647	RP11-174G6.5		sense_overlapping	no
ENSG00000197969	2.08667	0.819689	1.15395	0.599245	1.15889	0.66998	2.386e-05	0.220445	0.31248	-0.0331355	0.0095389	-0.052671	0.000108693	0.0146953	0.85246	-0.748954	VPS13A	vacuolar protein sorting 13 homolog A (S. cerevisiae) [Source:HGNC Symbol;Acc:HGNC:1908]	protein_coding	no
ENSG00000140832	0.203082	0.818796	0.000515345	0.00615109	0.0505754	0.425099	2.386e-05	0.812645	1.0277	0.254709	0.0292228	-0.334606	0.000108693	-0.022001	0.0323482	-0.399849	MARVELD3	MARVEL domain containing 3 [Source:HGNC Symbol;Acc:HGNC:30525]	protein_coding	no
ENSG00000236772	0.198842	0.818278	0.0357831	0.264567	0.15403	0.836649	2.386e-05	0.553711	0.515737	0.162069	0.0586885	0.479508	0.000108693	-0.0454419	0.0166746	-0.246196	RP5-1184F4.5		antisense	no
ENSG00000183346	0.237419	0.818096	0.0370918	-0.27432	0.361011	1.22899	0.0468234	1.09242	0.257305	-0.0927958	0.0409317	-0.365664	0.000108693	-0.0241398	0.0804347	0.685216	C10orf107	chromosome 10 open reading frame 107 [Source:HGNC Symbol;Acc:HGNC:28678]	protein_coding	no
ENSG00000262888	0.690449	0.817255	0.0427409	0.165276	0.427548	0.731742	0.0771417	0.651979	2.47089	-0.218816	0.0488044	-0.22974	0.000108693	-0.0235905	0.0424235	-0.250789	RP11-462G12.2		sense_overlapping	no
ENSG00000180332	0.128179	0.815183	0.021028	0.217819	0.00493067	-0.0939028	2.386e-05	0.597364	1.01734	0.33404	0.0427589	-0.552059	0.000108693	-0.0816719	0.100735	-1.1269	KCTD4	potassium channel tetramerization domain containing 4 [Source:HGNC Symbol;Acc:HGNC:23227]	protein_coding	no
ENSG00000231245	0.133976	0.815133	0.346005	1.36129	0.475569	1.85157	2.386e-05	-0.546152	1.56983	-0.402661	0.616868	-1.63019	1.34125	-0.227172	0.0181821	-0.324847	C1DP1	C1D nuclear receptor corepressor pseudogene 1 [Source:HGNC Symbol;Acc:HGNC:31465]	pseudogene	no
ENSG00000272092	0.191612	0.814685	0.00991802	-0.0898807	0.125796	0.765494	2.386e-05	0.904565	0.152954	-0.071502	0.000272695	-0.00512587	0.000108693	-0.0628849	0.00278363	0.0406898	RP11-350N15.5		lincRNA	no
ENSG00000136630	1.20919	0.814109	0.640688	0.595613	0.152347	0.313818	2.386e-05	0.218496	8.25409	-0.326084	0.108996	0.238516	0.000108693	0.0028732	1.01624	-1.0959	HLX	H2.0-like homeobox [Source:HGNC Symbol;Acc:HGNC:4978]	protein_coding	no
ENSG00000076344	0.627396	0.814072	0.26631	0.536848	0.0232984	0.126618	2.386e-05	0.277224	0.480463	-0.0838714	0.0352752	0.192058	0.000108693	0.0164377	0.654335	-1.2243	RGS11	regulator of G-protein signaling 11 [Source:HGNC Symbol;Acc:HGNC:9993]	protein_coding	no
ENSG00000221947	0.133165	0.814001	0.451458	1.61597	0.261311	1.39788	2.386e-05	-0.80197	0.0582398	0.0340721	0.230469	0.955035	0.000108693	0.0541665	0.110322	-1.03209	XKR9	XK, Kell blood group complex subunit-related family, member 9 [Source:HGNC Symbol;Acc:HGNC:20937]	protein_coding	no
ENSG00000267193	0.11797	0.813696	0.0747364	-0.669965	0.14655	1.16111	0.019881	1.48366	0.0433959	0.03293	0.00436287	-0.126799	0.000108693	-0.0285744	0.0769747	1.01737	RP11-116O18.3		antisense	no
ENSG00000186399	0.59443	0.813651	0.57301	0.803527	0.0968621	0.352491	2.386e-05	0.0101247	0.106634	0.027801	0.241521	0.471311	0.000108693	0.00878556	0.679886	-1.26469	GOLGA8R	golgin A8 family, member R [Source:HGNC Symbol;Acc:HGNC:44407]	protein_coding	no
ENSG00000135362	1.24901	0.813638	0.0529061	-0.134148	0.349861	0.473007	0.87299	0.947785	2.87729	0.169859	0.00175692	-0.00955943	1.14595	-0.0682849	0.049864	-0.206482	PRR5L	proline rich 5 like [Source:HGNC Symbol;Acc:HGNC:25878]	protein_coding	no
ENSG00000115415	2.09335	0.813104	0.602368	0.418114	1.84152	0.887446	0.141438	0.394991	1.26208	-0.0797044	0.114387	0.184367	0.000108693	-0.0117115	0.186629	-0.343772	STAT1	signal transducer and activator of transcription 1, 91kDa [Source:HGNC Symbol;Acc:HGNC:11362]	protein_coding	no
ENSG00000138675	1.20655	0.812955	0.0239285	-0.0714521	0.364869	0.492581	0.685525	0.884407	1.69988	-0.128676	0.700162	-0.524835	0.000108693	-0.0123358	0.0652779	-0.248922	FGF5	fibroblast growth factor 5 [Source:HGNC Symbol;Acc:HGNC:3683]	protein_coding	no
ENSG00000203875	1.50862	0.812176	0.417732	0.414319	0.361443	-0.428847	0.0614876	0.397857	1.15795	-0.0907218	0.0895345	0.196752	0.209462	-0.0373593	2.56278	-1.65534	SNHG5	small nucleolar RNA host gene 5 [Source:HGNC Symbol;Acc:HGNC:21026]	processed_transcript	no
ENSG00000267163	0.580107	0.812123	0.122849	0.347367	0.324656	0.673018	2.386e-05	0.464756	0.295353	-0.060661	0.0470815	0.232485	0.000108693	-0.00509858	0.113413	-0.486472	NA	NA	antisense	no
ENSG00000240694	1.02591	0.811516	0.380235	0.498346	0.0854083	0.245984	2.386e-05	0.313169	0.953284	-0.0993477	0.192911	-0.332139	0.224611	0.0464566	0.811349	-1.06388	PNMA2	paraneoplastic Ma antigen 2 [Source:HGNC Symbol;Acc:HGNC:9159]	protein_coding	no
ENSG00000172350	0.207269	0.811387	0.00352166	0.0392383	0.215074	0.998444	2.386e-05	0.772149	0.282838	0.107771	0.152113	-0.738126	0.000108693	-0.0483315	0.0103356	0.147819	ABCG4	ATP-binding cassette, sub-family G (WHITE), member 4 [Source:HGNC Symbol;Acc:HGNC:13884]	protein_coding	no
ENSG00000100075	1.70457	0.810733	0.299864	0.326047	0.583368	0.517069	0.197446	0.484686	0.0792979	0.0125568	0.00891129	0.0548672	0.000108693	-0.0209282	0.487895	-0.619711	SLC25A1	solute carrier family 25 (mitochondrial carrier; citrate transporter), member 1 [Source:HGNC Symbol;Acc:HGNC:10979]	protein_coding	yes
ENSG00000112320	2.11794	0.810455	1.99226	0.777171	0.811662	0.538323	2.386e-05	0.0332839	0.853068	0.0603425	0.380961	0.287515	0.000108693	-0.0207515	1.69468	-1.0493	SOBP	sine oculis binding protein homolog [Source:HGNC Symbol;Acc:HGNC:29256]	protein_coding	no
ENSG00000079841	0.960298	0.810008	0.069096	-0.184416	1.53552	1.21551	0.692052	0.994424	1.79773	-0.145796	0.152695	-0.304928	1.43545	-0.0799489	0.250408	0.589914	RIMS1	regulating synaptic membrane exocytosis 1 [Source:HGNC Symbol;Acc:HGNC:17282]	protein_coding	no
ENSG00000112837	2.08254	0.809981	1.48505	0.679511	0.929244	0.590041	2.386e-05	0.130469	0.423548	-0.0396829	0.0106078	-0.0547318	0.000108693	0.0169764	1.26229	-0.899451	TBX18	T-box 18 [Source:HGNC Symbol;Acc:HGNC:11595]	protein_coding	no
ENSG00000254887	0.172773	0.809796	0.0851324	0.537864	0.0513898	0.461811	2.386e-05	0.271932	0.235838	0.1039	0.0305068	-0.370417	0.000108693	-0.0153833	0.0945	-0.885849	CTC-378H22.1		antisense	no
ENSG00000142173	0.915207	0.809613	0.241451	0.401954	0.489776	0.651309	0.00527744	0.407659	0.694407	-0.0872452	0.0961971	0.268017	0.000108693	-0.0115749	0.201982	-0.560257	COL6A2	collagen, type VI, alpha 2 [Source:HGNC Symbol;Acc:HGNC:2212]	protein_coding	no
ENSG00000129990	0.125726	0.809612	0.0264033	0.284723	0.0391181	0.476032	2.386e-05	0.524889	0.692071	-0.26837	0.00243213	-0.0481658	0.000108693	0.0277496	0.0404566	-0.618303	SYT5	synaptotagmin V [Source:HGNC Symbol;Acc:HGNC:11513]	protein_coding	no
ENSG00000109083	3.08349	0.809146	1.52245	0.536631	1.28387	0.5487	0.0844634	0.272515	1.929	-0.0767267	0.0313308	0.0735679	0.000108693	0.00169478	1.59575	-0.797077	IFT20	intraflagellar transport 20 [Source:HGNC Symbol;Acc:HGNC:30989]	protein_coding	no
ENSG00000065534	1.48248	0.80806	0.509583	-0.459856	0.197523	0.317597	2.08568	1.26792	0.916328	-0.0792983	0.554029	-0.425726	0.740798	-0.0524408	0.00583805	-0.0306071	MYLK	myosin light chain kinase [Source:HGNC Symbol;Acc:HGNC:7590]	protein_coding	yes
ENSG00000260495	0.162682	0.807324	0.0168999	0.156682	0.0326815	0.346826	2.386e-05	0.650643	0.0639825	0.0375059	0.0188969	0.290068	0.000108693	0.00194624	0.0504097	-0.617179	RP11-55K13.1		antisense	no
ENSG00000134594	0.371676	0.806672	0.227762	0.630189	0.33819	0.868018	2.386e-05	0.176483	0.499618	-0.110364	0.0366278	0.254937	0.000108693	-0.0474981	0.0986571	-0.568844	RAB33A	RAB33A, member RAS oncogene family [Source:HGNC Symbol;Acc:HGNC:9773]	protein_coding	no
ENSG00000148908	1.41776	0.806402	1.82477	0.935397	0.523731	0.534487	2.386e-05	-0.128994	0.0104395	-0.00215652	0.855642	0.49754	0.000108693	0.0199815	1.48876	-1.20731	RGS10	regulator of G-protein signaling 10 [Source:HGNC Symbol;Acc:HGNC:9992]	protein_coding	no
ENSG00000167695	2.30769	0.804995	1.03964	0.525785	0.90185	0.54318	0.0303052	0.279211	6.42449	0.183558	0.0645533	0.130603	0.000108693	-0.00293489	1.11471	-0.787599	FAM57A	family with sequence similarity 57, member A [Source:HGNC Symbol;Acc:HGNC:29646]	protein_coding	no
ENSG00000232202	0.124189	0.804761	0.150764	0.942273	0.0136284	0.214697	2.386e-05	-0.137512	0.267964	0.13287	0.0869473	0.729686	0.000108693	0.0549209	0.178432	-1.53234	AC098824.6		pseudogene	no
ENSG00000170017	1.86314	0.804558	0.920755	0.557925	1.15889	0.701923	2.386e-05	0.246632	0.790158	-0.0636746	0.04347	0.125334	0.000108693	-0.00377598	0.605033	-0.66056	ALCAM	activated leukocyte cell adhesion molecule [Source:HGNC Symbol;Acc:HGNC:400]	protein_coding	no
ENSG00000214846	0.394186	0.804486	0.00143447	0.0141411	0.552465	1.11785	0.0468097	0.790345	1.16598	-0.182165	0.145977	0.479496	0.000108693	-0.0107159	0.0383598	0.299218	RP11-115L11.1		pseudogene	no
ENSG00000102349	1.89232	0.803989	1.44111	0.689015	0.00164811	-0.00617449	2.386e-05	0.114974	0.610136	0.0532652	1.05602	0.478684	0.000108693	-0.0200942	2.75836	-1.49918	KLF8	Kruppel-like factor 8 [Source:HGNC Symbol;Acc:HGNC:6351]	protein_coding	no
ENSG00000256268	0.792099	0.803839	0.105952	0.277509	0.261546	0.517541	0.042043	0.52633	1.89107	-0.169052	0.0586885	-0.224418	0.000108693	0.000983707	0.183326	-0.563807	RP11-221N13.3		lincRNA	no
ENSG00000184139	0.148853	0.80363	0.305707	1.27226	0.0270005	-0.315974	2.386e-05	-0.468628	0.102135	-0.0582578	0.371399	-1.24277	0.000108693	0.0928873	0.511281	-2.39186	RPL7AP28	ribosomal protein L7a pseudogene 28 [Source:HGNC Symbol;Acc:HGNC:35656]	pseudogene	no
ENSG00000154229	2.60674	0.803568	1.12812	0.509918	0.654304	0.425818	0.0686765	0.293649	0.366575	-0.0317177	0.00385348	0.0182274	0.000108693	0.0149505	1.52074	-0.887668	PRKCA	protein kinase C, alpha [Source:HGNC Symbol;Acc:HGNC:9393]	protein_coding	yes
ENSG00000168852	0.244894	0.80241	0.205086	0.738168	0.242877	0.922751	2.386e-05	0.0642422	0.356654	-0.108997	0.00349113	0.0451727	0.000108693	-0.0378202	0.0775964	-0.617827	TPTE2P5	transmembrane phosphoinositide 3-phosphatase and tensin homolog 2 pseudogene 5 [Source:HGNC Symbol;Acc:HGNC:42356]	pseudogene	no
ENSG00000228022	0.212072	0.801336	0.368459	-1.2853	0.0660777	0.508906	0.475398	2.08664	2.30104	-0.430393	0.0161475	-0.234445	0.000108693	-0.0392561	0.123569	0.992873	HCG20	HLA complex group 20 (non-protein coding) [Source:HGNC Symbol;Acc:HGNC:31334]	lincRNA	no
ENSG00000233705	0.114301	0.800997	0.0390413	-0.435767	0.0246015	-0.357409	2.386e-05	1.23676	0.250177	0.146831	0.0504383	-0.672997	0.000108693	-0.0155982	0.0417615	-0.722639	SLC26A4-AS1	SLC26A4 antisense RNA 1 [Source:HGNC Symbol;Acc:HGNC:22385]	antisense	no
ENSG00000144230	1.04037	0.800268	0.214165	0.353783	0.223874	0.406663	0.040902	0.446485	0.00520676	-0.00131579	0.0475543	-0.176979	0.000108693	-0.0277554	0.427304	-0.747389	GPR17	G protein-coupled receptor 17 [Source:HGNC Symbol;Acc:HGNC:4471]	protein_coding	no
ENSG00000163704	1.29686	0.800064	0.825092	0.644905	0.350726	0.454349	2.386e-05	0.15516	0.0139558	-0.00289563	0.63349	0.461404	0.000108693	0.00806788	0.960173	-0.990619	PRRT3	proline-rich transmembrane protein 3 [Source:HGNC Symbol;Acc:HGNC:26591]	protein_coding	no
ENSG00000122870	1.42653	0.800026	2.28936	1.04996	0.708749	0.620166	2.386e-05	-0.249931	0.211918	-0.0298749	0.973758	0.537054	0.0650999	0.0311364	1.51115	-1.22982	BICC1	BicC family RNA binding protein 1 [Source:HGNC Symbol;Acc:HGNC:19351]	protein_coding	no
ENSG00000224020	1.17384	0.799823	0.0324027	-0.0983792	0.158533	0.325905	0.686257	0.898202	1.24716	-0.109813	0.237386	-0.336935	0.000108693	-0.0295923	0.124534	-0.375539	MIR181A2HG	MIR181A2 host gene [Source:HGNC Symbol;Acc:HGNC:37188]	antisense	no
ENSG00000134363	3.35853	0.799723	3.06807	0.742498	0.924308	0.42091	2.386e-05	0.0572245	12.0231	-0.21425	0.563326	-0.252491	0.110605	0.0196059	3.23542	-1.12131	FST	follistatin [Source:HGNC Symbol;Acc:HGNC:3971]	protein_coding	no
ENSG00000142794	2.98615	0.799284	2.04389	0.630636	0.313047	0.258691	2.386e-05	0.168648	0.577119	0.0380616	0.0159402	-0.050324	0.000108693	-0.0161451	3.10731	-1.17123	NBPF3	neuroblastoma breakpoint family, member 3 [Source:HGNC Symbol;Acc:HGNC:25076]	protein_coding	no
ENSG00000042493	0.894118	0.799146	1.45626	1.02751	0.0519505	0.1842	2.386e-05	-0.228366	0.520835	-0.0703646	0.348405	0.438677	0.000108693	0.00181898	1.66146	-1.64246	CAPG	capping protein (actin filament), gelsolin-like [Source:HGNC Symbol;Acc:HGNC:1474]	protein_coding	no
ENSG00000265750	0.305471	0.799008	0.0713225	0.348242	0.0631822	0.379112	2.386e-05	0.450766	0.601621	0.140771	0.0231932	-0.222233	0.000108693	-0.00223518	0.126948	-0.768138	RP11-799B12.4		lincRNA	no
ENSG00000102053	1.40654	0.798882	0.33841	0.391753	0.0124891	0.052447	0.0571233	0.407129	0.681981	0.0677398	0.00477126	-0.0341543	0.000108693	0.00650325	1.26989	-1.13819	ZC3H12B	zinc finger CCCH-type containing 12B [Source:HGNC Symbol;Acc:HGNC:17407]	protein_coding	no
ENSG00000185664	0.43194	0.798397	0.0107943	-0.0618142	0.111343	0.449594	0.108158	0.860211	0.193154	0.0538172	0.0695433	-0.340009	0.0677516	-0.0601848	0.0373208	-0.286989	PMEL	premelanosome protein [Source:HGNC Symbol;Acc:HGNC:10880]	protein_coding	no
ENSG00000118596	1.1083	0.798116	2.04027	1.10875	0.60046	0.646575	2.386e-05	-0.310635	0.0744269	0.014009	0.00243213	0.0110193	0.0727844	0.0346752	1.34834	-1.26029	SLC16A7	solute carrier family 16 (monocarboxylate transporter), member 7 [Source:HGNC Symbol;Acc:HGNC:10928]	protein_coding	yes
ENSG00000123095	0.839829	0.798046	1.47204	1.06146	0.420788	0.615765	2.386e-05	-0.263413	0.409748	-0.0608926	0.463415	0.500486	0.000108693	0.0230553	0.994221	-1.24374	BHLHE41	basic helix-loop-helix family, member e41 [Source:HGNC Symbol;Acc:HGNC:16617]	protein_coding	no
ENSG00000099860	0.80045	0.79759	0.0311421	-0.112731	0.161224	0.395978	0.42977	0.910321	0.374982	-0.0622017	0.430744	-0.526415	0.000108693	-0.0322829	0.0598815	-0.288881	GADD45B	growth arrest and DNA-damage-inducible, beta [Source:HGNC Symbol;Acc:HGNC:4096]	protein_coding	no
ENSG00000196562	0.582803	0.797315	2.00182	1.5102	0.601926	0.90022	0.113371	-0.712881	0.087112	0.0219374	0.471545	0.586514	0.000108693	0.0372293	0.922013	-1.40729	SULF2	sulfatase 2 [Source:HGNC Symbol;Acc:HGNC:20392]	protein_coding	no
ENSG00000196924	1.59284	0.797298	0.000515345	-0.00233829	0.468545	0.46699	0.859829	0.799636	0.522608	-0.053285	0.148915	-0.23709	0.142553	-0.0329272	0.135506	-0.327969	FLNA	filamin A, alpha [Source:HGNC Symbol;Acc:HGNC:3754]	protein_coding	no
ENSG00000196517	0.931874	0.796785	2.54158	1.36816	1.20121	1.02234	0.122561	-0.571379	5.61186	-0.269092	1.2664	0.714107	0.000108693	0.0290277	0.96571	-1.1426	SLC6A9	solute carrier family 6 (neurotransmitter transporter, glycine), member 9 [Source:HGNC Symbol;Acc:HGNC:11056]	protein_coding	yes
ENSG00000135736	1.67967	0.796764	0.348326	0.357474	0.448196	0.447257	0.140249	0.43929	0.595889	0.055379	0.0825475	0.172145	0.000108693	-0.009039	0.649804	-0.706981	CCDC102A	coiled-coil domain containing 102A [Source:HGNC Symbol;Acc:HGNC:28097]	protein_coding	no
ENSG00000248079	0.347255	0.796731	0.829845	1.26635	0.0835302	0.414621	2.386e-05	-0.469621	2.79262	-0.314711	0.131258	0.470228	0.000108693	0.0181017	0.695571	-1.64846	DPH6-AS1	DPH6 antisense RNA 1 (head to head) [Source:HGNC Symbol;Acc:HGNC:44147]	lincRNA	no
ENSG00000228925	0.632802	0.796532	0.67825	0.819994	0.122008	0.374757	2.386e-05	-0.0234627	1.10854	0.13339	0.0298958	0.169965	0.000108693	0.0132637	0.728185	-1.24177	AC016722.4		antisense	no
ENSG00000157306	0.639327	0.795778	0.416462	0.64322	0.531618	0.814205	2.386e-05	0.152558	0.178647	-0.0389088	0.0304737	0.167461	0.000108693	0.0145552	0.197921	-0.624792	RP11-66N24.4		antisense	no
ENSG00000037965	2.09335	0.795458	2.57557	0.89523	1.44021	0.743001	2.386e-05	-0.0997719	0.34335	-0.0329836	0.0197715	0.0714404	0.000108693	0.00676896	1.4726	-0.947688	HOXC8	homeobox C8 [Source:HGNC Symbol;Acc:HGNC:5129]	protein_coding	no
ENSG00000204959	0.831061	0.795413	0.505652	0.630087	0.12612	0.336504	2.386e-05	0.165326	0.16931	-0.0335019	0.3556	0.46362	0.000108693	0.013092	0.722178	-1.089	ARHGEF34P	Rho guanine nucleotide exchange factor (GEF) 34, pseudogene [Source:HGNC Symbol;Acc:HGNC:38086]	pseudogene	no
ENSG00000165655	0.840014	0.795211	0.629438	0.683887	0.170952	0.39101	2.386e-05	0.111324	1.57155	0.139473	0.0481409	0.194378	0.000108693	0.0131627	0.754506	-1.08809	ZNF503	zinc finger protein 503 [Source:HGNC Symbol;Acc:HGNC:23589]	protein_coding	no
ENSG00000244161	0.546017	0.79521	0.952996	1.08083	0.241596	0.587274	2.386e-05	-0.285623	0.352703	0.0672846	0.178315	0.415015	0.158389	0.0570418	0.706566	-1.28877	FLNB-AS1	FLNB antisense RNA 1 [Source:HGNC Symbol;Acc:HGNC:40239]	antisense	no
ENSG00000182646	0.633491	0.793802	0.0619975	0.214698	0.0242748	0.129076	0.0360858	0.579104	0.273422	0.0560231	0.0380981	0.201914	0.000108693	0.0214716	0.340989	-0.879424	NA	NA	protein_coding	no
ENSG00000091262	0.421193	0.793786	0.199865	0.553604	0.088329	0.395311	2.386e-05	0.240182	2.6731	0.277373	0.00566521	0.0838842	0.000108693	0.0224311	0.272005	-0.95208	ABCC6	ATP-binding cassette, sub-family C (CFTR/MRP), member 6 [Source:HGNC Symbol;Acc:HGNC:57]	protein_coding	no
ENSG00000203780	1.06342	0.793309	0.882752	0.741992	0.197153	0.375417	2.386e-05	0.0513167	1.91677	-0.140275	0.0710727	0.202587	0.000108693	0.0296231	1.07715	-1.15988	FANK1	fibronectin type III and ankyrin repeat domains 1 [Source:HGNC Symbol;Acc:HGNC:23527]	protein_coding	no
ENSG00000237525	0.12978	0.793084	0.331028	1.40044	0.0563276	0.569096	2.386e-05	-0.60736	0.107269	0.0626467	0.046126	0.521436	0.000108693	0.0802121	0.219051	-1.62443	AC012668.2		lincRNA	no
ENSG00000270689	0.235272	0.793007	0.0886785	0.462749	0.00135825	-0.0159596	2.386e-05	0.330258	3.98804	0.533173	0.0808365	-0.521316	0.000108693	0.000625611	0.226494	-1.27172	BUD13P1	BUD13 homolog pseudogene 1 [Source:HGNC Symbol;Acc:HGNC:51560]	pseudogene	no
ENSG00000138031	0.840361	0.792956	1.60013	1.10943	0.635134	0.764055	2.386e-05	-0.316472	0.0328705	-0.00793893	0.845934	0.633758	0.000108693	0.00740202	0.863378	-1.13833	ADCY3	adenylate cyclase 3 [Source:HGNC Symbol;Acc:HGNC:234]	protein_coding	yes
ENSG00000224086	1.15519	0.792549	0.296055	0.395293	0.426286	0.529233	0.0253727	0.397256	0.933749	-0.0886018	0.266606	0.341169	0.000108693	-0.00829163	0.387389	-0.658609	LL22NC03-86G7.1		antisense	no
ENSG00000102287	1.06005	0.792257	2.59042	1.30576	0.90185	0.817551	0.103498	-0.513503	1.63492	0.123718	2.21739	0.868997	0.728351	0.0599863	1.31904	-1.28047	GABRE	gamma-aminobutyric acid (GABA) A receptor, epsilon [Source:HGNC Symbol;Acc:HGNC:4085]	protein_coding	no
ENSG00000250320	0.900425	0.792253	0.0104674	-0.0421503	0.298171	0.516755	0.379106	0.834403	0.40752	-0.0606425	0.00756148	0.068079	0.000108693	0.0219204	0.0486333	-0.233347	CTD-2269F5.1		antisense	no
ENSG00000181458	1.66549	0.791558	2.03613	0.893213	1.26302	0.775274	2.386e-05	-0.101655	1.80935	-0.106283	0.0824803	0.171847	0.000108693	0.0104146	1.05894	-0.909497	TMEM45A	transmembrane protein 45A [Source:HGNC Symbol;Acc:HGNC:25480]	protein_coding	no
ENSG00000228915	0.305055	0.791413	0.0298244	0.176775	0.0853949	0.455451	2.386e-05	0.614638	0.574739	-0.135892	0.00566521	-0.103622	0.000108693	0.00917237	0.068958	-0.512737	OR7E128P	olfactory receptor, family 7, subfamily E, member 128 pseudogene [Source:HGNC Symbol;Acc:HGNC:15305]	pseudogene	no
ENSG00000173517	2.60193	0.791033	1.51901	0.587961	2.33344	0.851756	2.386e-05	0.203072	5.17614	-0.151451	0.077778	0.132063	0.000108693	-0.00455602	0.591179	-0.527238	PEAK1	pseudopodium-enriched atypical kinase 1 [Source:HGNC Symbol;Acc:HGNC:29431]	protein_coding	yes
ENSG00000078401	0.765412	0.790611	0.265258	-0.511311	0.0373307	0.168997	0.950462	1.30192	6.45938	-0.372973	0.722195	-0.684629	0.000108693	-0.0129665	0.0144233	-0.110302	EDN1	endothelin 1 [Source:HGNC Symbol;Acc:HGNC:3176]	protein_coding	no
ENSG00000099984	0.862562	0.790213	0.0214411	-0.0763626	0.521049	0.69334	0.426312	0.866575	0.0574806	0.0133459	2.06834	-0.97678	0.589673	-0.0614327	0.00317848	-0.0205099	GSTT2	glutathione S-transferase theta 2 (gene/pseudogene) [Source:HGNC Symbol;Acc:HGNC:4642]	protein_coding	yes
ENSG00000228065	0.642543	0.789479	0.267102	0.50016	0.0085667	0.0583679	2.386e-05	0.289319	1.20397	-0.145337	0.219464	0.442829	0.000108693	-0.0389999	0.678656	-1.23127	LINC01515	long intergenic non-protein coding RNA 1515 [Source:HGNC Symbol;Acc:HGNC:51210]	lincRNA	no
ENSG00000113140	2.47356	0.78895	1.34009	0.566856	1.68997	0.738879	2.386e-05	0.222094	0.327215	-0.0302244	0.0464795	-0.108646	0.000108693	-0.0157627	0.743694	-0.616928	SPARC	secreted protein, acidic, cysteine-rich (osteonectin) [Source:HGNC Symbol;Acc:HGNC:11219]	protein_coding	no
ENSG00000180672	1.07639	0.788839	0.0850124	0.190599	0.705292	0.708325	0.191907	0.59824	0.211066	-0.0342434	0.0832319	0.21626	0.531465	-0.0541176	0.0744074	-0.271114	NA	NA	pseudogene	no
ENSG00000248874	0.0979668	0.78863	1.54849	3.30034	0.030225	-0.409441	0.309787	-2.51171	0.0632049	-0.0443564	0.481704	1.60669	0.000108693	0.103966	1.16361	-4.49841	C5orf17	chromosome 5 open reading frame 17 [Source:HGNC Symbol;Acc:HGNC:26630]	protein_coding	no
ENSG00000241749	0.327442	0.788058	0.0311368	-0.188463	0.0732627	0.405629	0.0917752	0.976521	0.0979962	-0.0364407	0.00100899	0.00927968	0.000108693	0.00580569	0.0173756	-0.193965	RPSAP52	ribosomal protein SA pseudogene 52 [Source:HGNC Symbol;Acc:HGNC:35752]	pseudogene	no
ENSG00000072071	1.51882	0.787629	1.09573	0.659927	1.14956	0.762606	2.386e-05	0.127703	0.0718815	0.0115933	0.343822	0.319234	0.000108693	-0.0225276	0.589389	-0.68495	ADGRL1	adhesion G protein-coupled receptor L1 [Source:HGNC Symbol;Acc:HGNC:20973]	protein_coding	no
ENSG00000223509	1.31368	0.787321	0.635646	0.545079	0.954968	0.754326	2.386e-05	0.242242	0.441761	-0.0506003	0.203812	0.280132	0.000108693	-0.00244857	0.351078	-0.578074	RP11-632K20.7		pseudogene	no
ENSG00000222005	0.308878	0.786968	0.226461	0.671279	0.0397319	0.267211	2.386e-05	0.11569	0.0277091	-0.0117805	0.0464858	0.321429	0.000108693	-0.00757251	0.314107	-1.19104	LINC01118	long intergenic non-protein coding RNA 1118 [Source:HGNC Symbol;Acc:HGNC:49261]	protein_coding	no
ENSG00000197826	0.174983	0.785892	0.0183239	-0.157593	0.0522938	0.454084	2.386e-05	0.943484	0.181296	-0.0841095	0.024134	-0.314044	0.000108693	-0.0476693	0.0115651	-0.174215	C4orf22	chromosome 4 open reading frame 22 [Source:HGNC Symbol;Acc:HGNC:28554]	protein_coding	no
ENSG00000234478	0.294397	0.785853	0.307771	0.815555	0.426331	1.07896	2.386e-05	-0.0297014	0.112105	-0.0399667	0.00575654	0.102847	0.000108693	0.0031315	0.0743978	-0.522445	RP11-275I14.4		antisense	no
ENSG00000258727	0.128523	0.785369	0.102446	0.725266	0.106704	0.867445	2.386e-05	0.0601037	0.406777	-0.174048	0.0113472	0.243221	0.000108693	0.0211668	0.046746	-0.64319	RP11-66N24.3		antisense	no
ENSG00000065308	2.76026	0.784887	0.507861	0.31105	0.94592	0.486239	0.511314	0.473837	0.677128	-0.0447997	0.00100899	-0.002989	0.000108693	-0.0154242	0.854929	-0.609698	TRAM2	translocation associated membrane protein 2 [Source:HGNC Symbol;Acc:HGNC:16855]	protein_coding	no
ENSG00000176692	0.695931	0.784743	0.0183681	0.0752763	0.212162	0.484804	0.147137	0.709467	0.235467	0.0468477	0.0095389	-0.0922687	0.000108693	-0.00115477	0.083761	-0.375216	FOXC2	forkhead box C2 [Source:HGNC Symbol;Acc:HGNC:3801]	protein_coding	no
ENSG00000136068	1.60102	0.784327	1.99586	0.902786	1.44104	0.860327	2.386e-05	-0.118459	1.69182	-0.105789	0.516433	0.385202	0.000108693	0.00477566	0.830286	-0.826786	FLNB	filamin B, beta [Source:HGNC Symbol;Acc:HGNC:3755]	protein_coding	no
ENSG00000260698	0.378569	0.784131	0.204442	0.55246	0.185105	0.605115	2.386e-05	0.231671	4.99502	0.415075	0.0823465	0.367538	0.000108693	-0.0249678	0.158586	-0.731476	RP11-439E19.9		lincRNA	no
ENSG00000188112	0.985848	0.783911	3.54735	1.6479	1.43747	1.10242	0.558096	-0.863985	6.06537	-0.258891	0.805746	0.531308	1.41793	0.0728763	1.43919	-1.32939	C6orf132	chromosome 6 open reading frame 132 [Source:HGNC Symbol;Acc:HGNC:21288]	protein_coding	no
ENSG00000134201	0.0970398	0.783909	0.880128	2.63617	0.0123562	0.222618	0.0821154	-1.85226	0.0200605	-0.0153488	0.348414	1.35555	0.000108693	0.0893486	0.636162	-3.19746	GSTM5	glutathione S-transferase mu 5 [Source:HGNC Symbol;Acc:HGNC:4637]	protein_coding	yes
ENSG00000110719	1.06937	0.78386	0.472038	0.513489	0.292373	0.447546	2.386e-05	0.270371	0.0267159	0.0059042	0.192857	0.310907	0.000108693	-0.000459335	0.598191	-0.849803	TCIRG1	T-cell, immune regulator 1, ATPase, H+ transporting, lysosomal V0 subunit A3 [Source:HGNC Symbol;Acc:HGNC:11647]	protein_coding	yes
ENSG00000137502	1.43707	0.783709	0.0999451	0.1846	0.628913	0.571048	0.338804	0.599109	0.114097	-0.0182106	0.0390238	-0.132978	0.000108693	-0.00541179	0.17901	-0.397262	RAB30	RAB30, member RAS oncogene family [Source:HGNC Symbol;Acc:HGNC:9770]	protein_coding	no
ENSG00000204682	0.350786	0.783548	1.46301	1.65017	0.248656	0.739093	0.0801511	-0.866622	0.122308	-0.0366323	0.195457	0.511456	0.151285	0.0679493	0.831732	-1.69462	CASC10	cancer susceptibility candidate 10 [Source:HGNC Symbol;Acc:HGNC:31448]	protein_coding	no
ENSG00000106366	1.50242	0.783338	0.208081	0.276024	0.712669	0.592451	0.205729	0.507314	3.59547	-0.166879	0.0303705	-0.111542	0.000108693	0.0071571	0.251045	-0.466912	SERPINE1	serpin peptidase inhibitor, clade E (nexin, plasminogen activator inhibitor type 1), member 1 [Source:HGNC Symbol;Acc:HGNC:8583]	protein_coding	no
ENSG00000116260	1.91566	0.782346	0.707338	0.461717	1.19177	0.68217	0.0468234	0.320628	0.688271	-0.0561724	0.0080864	0.0483802	0.000108693	-0.00280503	0.476525	-0.561892	QSOX1	quiescin Q6 sulfhydryl oxidase 1 [Source:HGNC Symbol;Acc:HGNC:9756]	protein_coding	no
ENSG00000203327	0.403357	0.781739	0.286824	0.651265	0.162751	0.549201	2.386e-05	0.130473	0.34808	-0.0797332	0.0131006	0.130406	0.000108693	0.000826264	0.246633	-0.883803	AC012358.7		antisense	no
ENSG00000091137	0.815401	0.781737	0.0700319	-0.20738	0.0864861	0.276949	0.542653	0.989117	0.31569	-0.0548139	0.769154	-0.6594	0.000108693	-0.010785	0.063973	-0.297409	SLC26A4	solute carrier family 26 (anion exchanger), member 4 [Source:HGNC Symbol;Acc:HGNC:8818]	protein_coding	yes
ENSG00000110436	0.466494	0.781377	1.03149	1.14319	0.262815	0.640345	2.386e-05	-0.361811	1.31487	0.163364	0.0095389	-0.103077	0.000108693	-0.0180657	0.618438	-1.28422	SLC1A2	solute carrier family 1 (glial high affinity glutamate transporter), member 2 [Source:HGNC Symbol;Acc:HGNC:10940]	protein_coding	yes
ENSG00000259116	0.238888	0.780921	0.00130423	0.0168737	0.219494	0.877965	2.386e-05	0.764048	0.158756	-0.0616354	0.00575654	-0.119616	0.000108693	-0.0161016	0.00600665	0.0801696	RP11-973N13.4		antisense	no
ENSG00000183722	2.49326	0.78056	2.64169	0.815725	1.80544	0.758892	2.386e-05	-0.0351649	1.30517	-0.069179	0.741227	0.338385	0.000108693	0.00443188	1.40598	-0.837392	LHFP	lipoma HMGIC fusion partner [Source:HGNC Symbol;Acc:HGNC:6586]	protein_coding	no
ENSG00000259326	0.150433	0.780269	0.0324027	0.295169	0.0621829	0.55977	2.386e-05	0.4851	0.217587	0.102286	0.0426952	-0.469577	0.000108693	0.0197956	0.0388209	-0.515668	RP11-102L12.2		antisense	no
ENSG00000256392	0.143812	0.777114	0.00724812	-0.0815739	0.0179691	0.233071	2.386e-05	0.858688	1.43245	-0.397468	0.0136654	-0.256677	0.000108693	-0.0323481	0.0307119	-0.46247	NA	NA	processed_transcript	no
ENSG00000142494	0.133386	0.777067	0.205086	1.05231	0.0479736	0.498414	2.386e-05	-0.275239	0.122027	-0.0690976	0.00481242	0.13943	0.000108693	0.0889958	0.156612	-1.33096	SLC47A1	solute carrier family 47 (multidrug and toxin extrusion), member 1 [Source:HGNC Symbol;Acc:HGNC:25588]	protein_coding	yes
ENSG00000167771	0.557316	0.777043	1.11769	1.07924	0.364155	0.682727	2.386e-05	-0.302193	3.58918	0.260145	1.96242	1.11341	0.000108693	0.0112569	0.651216	-1.17355	RCOR2	REST corepressor 2 [Source:HGNC Symbol;Acc:HGNC:27455]	protein_coding	no
ENSG00000103710	0.331047	0.776963	0.0537028	-0.270511	0.00107535	-0.011332	0.141949	1.04747	2.39082	0.310394	0.0347335	-0.269859	0.000108693	-0.0476917	0.0689672	-0.517784	RASL12	RAS-like, family 12 [Source:HGNC Symbol;Acc:HGNC:30289]	protein_coding	no
ENSG00000132561	0.677952	0.776759	0.0901234	0.25849	0.188303	0.457062	0.0242538	0.518269	0.0200513	-0.00572314	0.057654	-0.232609	0.000108693	-0.00578022	0.176198	-0.578187	MATN2	matrilin 2 [Source:HGNC Symbol;Acc:HGNC:6908]	protein_coding	no
ENSG00000172476	1.18057	0.776466	0.921546	0.69204	0.480843	0.542336	2.386e-05	0.0844253	0.64419	-0.0677282	0.0430705	0.147676	0.000108693	0.00547538	0.828663	-0.92617	RAB40A	RAB40A, member RAS oncogene family [Source:HGNC Symbol;Acc:HGNC:18283]	protein_coding	no
ENSG00000260103	0.26918	0.775573	0.112959	0.499308	0.060382	0.383685	2.386e-05	0.276265	1.14609	-0.220287	0.0504125	0.366236	0.000108693	0.0278305	0.155914	-0.891196	RP11-10O17.1		pseudogene	no
ENSG00000251634	0.280086	0.77552	0.0965457	0.424611	0.0108863	0.110411	2.386e-05	0.350909	0.782157	0.170361	0.0306474	0.274088	0.000108693	-0.01002	0.229366	-1.08972	RP11-1280N14.3		pseudogene	no
ENSG00000127955	1.99414	0.775455	1.26983	0.610395	1.4179	0.742041	2.386e-05	0.16506	0.639049	-0.0504926	0.0637114	-0.134843	0.000108693	-0.0089498	0.70601	-0.64381	GNAI1	guanine nucleotide binding protein (G protein), alpha inhibiting activity polypeptide 1 [Source:HGNC Symbol;Acc:HGNC:4384]	protein_coding	no
ENSG00000188783	0.470156	0.775239	0.799121	1.00266	0.313469	0.694868	2.386e-05	-0.227423	0.133105	-0.0347537	0.0408149	0.22883	0.000108693	-0.0180061	0.452833	-1.08303	PRELP	proline/arginine-rich end leucine-rich repeat protein [Source:HGNC Symbol;Acc:HGNC:9357]	protein_coding	no
ENSG00000187667	1.33247	0.775097	1.33397	0.775172	1.20613	0.83012	2.386e-05	-7.52906e-05	0.226724	-0.0305415	0.424482	0.364789	0.000108693	-0.00419997	0.593307	-0.720149	NA	NA	pseudogene	no
ENSG00000203930	0.77093	0.774604	0.486181	0.629502	0.059794	0.215152	2.386e-05	0.145102	1.4294	0.136118	0.0194858	0.119183	0.0324548	0.0397496	0.841279	-1.18895	LINC00632	long intergenic non-protein coding RNA 632 [Source:HGNC Symbol;Acc:HGNC:27865]	protein_coding	no
ENSG00000259165	0.188294	0.774483	0.00166248	-0.0214159	0.0233261	0.238563	2.386e-05	0.795899	0.102135	0.0499316	0.0152271	0.225083	0.000108693	0.005784	0.0454313	-0.514505	DDX18P1	DEAD (Asp-Glu-Ala-Asp) box polypeptide 18 pseudogene 1 [Source:HGNC Symbol;Acc:HGNC:20007]	pseudogene	no
ENSG00000101463	0.487819	0.774352	0.935446	1.07252	0.00493067	-0.0410175	2.386e-05	-0.298171	0.0430214	0.0134769	1.30697	1.03815	0.000108693	0.0280548	1.2849	-1.88789	SYNDIG1	synapse differentiation inducing 1 [Source:HGNC Symbol;Acc:HGNC:15885]	protein_coding	no
ENSG00000124151	3.25787	0.77417	2.04863	0.578839	1.22972	0.489975	0.0123563	0.195331	0.710597	-0.0399135	0.00243213	0.00749015	0.000108693	0.00413664	2.03768	-0.863035	NCOA3	nuclear receptor coactivator 3 [Source:HGNC Symbol;Acc:HGNC:7670]	protein_coding	yes
ENSG00000092964	1.22949	0.773461	1.8296	0.973968	1.00871	0.783	2.386e-05	-0.200507	0.464069	-0.0544453	0.453714	0.410363	0.000108693	-0.00166851	0.887626	-0.964428	DPYSL2	dihydropyrimidinase-like 2 [Source:HGNC Symbol;Acc:HGNC:3014]	protein_coding	yes
ENSG00000150995	1.58652	0.773285	0.080264	0.150726	0.0618196	0.149362	0.455328	0.622559	0.151018	-0.0215384	0.864513	-0.473724	0.000108693	0.00773553	0.741065	-0.774648	ITPR1	inositol 1,4,5-trisphosphate receptor, type 1 [Source:HGNC Symbol;Acc:HGNC:6180]	protein_coding	no
ENSG00000162643	0.629895	0.772238	2.6531	1.61702	0.538017	0.778593	0.286735	-0.844782	0.281347	0.0500817	0.0940252	-0.274595	0.000108693	0.00863011	1.36239	-1.61066	WDR63	WD repeat domain 63 [Source:HGNC Symbol;Acc:HGNC:30711]	protein_coding	no
ENSG00000226711	1.58181	0.771989	0.913945	0.591263	0.380748	0.41126	2.386e-05	0.180726	1.37889	-0.0916133	0.0498762	0.138037	0.000108693	0.00588951	1.15735	-0.951992	FAM66C	family with sequence similarity 66, member C [Source:HGNC Symbol;Acc:HGNC:21644]	antisense	no
ENSG00000182257	0.645516	0.771914	0.541554	0.705842	0.288955	0.570353	2.386e-05	0.0660722	2.12471	-0.187083	0.0280138	0.154327	0.000108693	0.00875558	0.434085	-0.907403	PRR34	proline rich 34 [Source:HGNC Symbol;Acc:HGNC:25606]	protein_coding	no
ENSG00000145012	1.58741	0.771898	0.0915764	0.160056	0.945421	0.660111	0.453443	0.611842	0.621956	-0.0577156	0.0954882	-0.188956	0.000108693	-0.0101533	0.105259	-0.271843	LPP	LIM domain containing preferred translocation partner in lipoma [Source:HGNC Symbol;Acc:HGNC:6679]	protein_coding	no
ENSG00000017427	0.4909	0.771605	3.06807	1.89787	1.35201	1.43488	0.501185	-1.12627	0.389527	0.0679256	1.7867	1.05372	0.000108693	-0.0212396	0.700512	-1.2346	IGF1	insulin-like growth factor 1 (somatomedin C) [Source:HGNC Symbol;Acc:HGNC:5464]	protein_coding	no
ENSG00000123094	1.97133	0.771544	1.8296	0.752946	0.388486	0.364504	2.386e-05	0.0185985	1.11639	0.0720458	0.012779	-0.0574111	0.103508	0.0267933	1.93919	-1.15999	RASSF8	Ras association (RalGDS/AF-6) domain family (N-terminal) member 8 [Source:HGNC Symbol;Acc:HGNC:13232]	protein_coding	no
ENSG00000074181	1.41381	0.771421	0.401568	-0.398182	0.502199	0.499502	1.83563	1.1696	0.216915	-0.0299064	0.270009	-0.30966	1.0318	-0.0574659	0.0300702	0.126263	NOTCH3	notch 3 [Source:HGNC Symbol;Acc:HGNC:7883]	protein_coding	no
ENSG00000131171	1.95361	0.771343	0.265759	0.267762	0.938101	0.583852	0.356159	0.503581	0.194796	-0.0229561	0.0178759	-0.069984	0.0758213	-0.0258517	0.328851	-0.455253	SH3BGRL	SH3 domain binding glutamate-rich protein like [Source:HGNC Symbol;Acc:HGNC:10823]	protein_coding	no
ENSG00000186496	1.1175	0.771269	0.266935	0.36788	0.288477	0.42759	0.0325738	0.40339	0.0590901	0.0116835	0.039864	-0.14829	0.000108693	-0.0209565	0.455095	-0.711559	ZNF396	zinc finger protein 396 [Source:HGNC Symbol;Acc:HGNC:18824]	protein_coding	no
ENSG00000155016	2.11367	0.771168	0.73643	0.446802	0.828493	0.525572	0.0726376	0.324366	0.657951	-0.050048	0.00349938	0.0159259	0.000108693	0.00243939	0.861316	-0.692399	CYP2U1	cytochrome P450, family 2, subfamily U, polypeptide 1 [Source:HGNC Symbol;Acc:HGNC:20582]	protein_coding	yes
ENSG00000179546	0.551556	0.77066	0.822351	-1.10588	0.0560776	0.25642	1.51615	1.87654	0.21531	0.0527606	0.0465219	-0.254149	1.73232	-0.125896	0.130414	0.591643	HTR1D	5-hydroxytryptamine (serotonin) receptor 1D, G protein-coupled [Source:HGNC Symbol;Acc:HGNC:5289]	protein_coding	no
ENSG00000058668	1.13372	0.770226	0.721649	0.613066	0.664131	0.654801	2.386e-05	0.15716	0.0114808	-0.0026378	0.131258	0.258964	0.000108693	0.0184191	0.469013	-0.72849	ATP2B4	ATPase, Ca++ transporting, plasma membrane 4 [Source:HGNC Symbol;Acc:HGNC:817]	protein_coding	yes
ENSG00000160613	2.05525	0.769131	0.0389521	-0.0751349	0.0743234	0.143521	1.4587	0.844266	0.881919	0.0614836	1.11514	-0.452467	0.0467313	-0.0237369	0.517683	-0.550475	PCSK7	proprotein convertase subtilisin/kexin type 7 [Source:HGNC Symbol;Acc:HGNC:8748]	protein_coding	no
ENSG00000260259	0.411255	0.76882	0.458974	0.806194	0.0788678	0.350387	2.386e-05	-0.0373749	0.103978	-0.0315902	0.0661941	0.316077	0.000108693	-0.0162463	0.479828	-1.22463	RP11-368I7.4		protein_coding	no
ENSG00000101251	0.0884685	0.768747	0.151891	1.1189	0.00785662	-0.162001	2.386e-05	-0.35015	0.363243	0.201493	0.0599286	-0.767636	0.000108693	0.047785	0.209879	-2.04964	SEL1L2	sel-1 suppressor of lin-12-like 2 (C. elegans) [Source:HGNC Symbol;Acc:HGNC:15897]	protein_coding	no
ENSG00000180875	0.50517	0.766182	1.43068	1.26155	0.100153	0.358846	6.83773e-05	-0.495369	1.87382	0.189417	0.303236	0.518814	0.000108693	-0.0128251	1.13659	-1.66889	GREM2	gremlin 2, DAN family BMP antagonist [Source:HGNC Symbol;Acc:HGNC:17655]	protein_coding	no
ENSG00000270641	0.29707	0.766121	0.201184	0.645706	0.0658187	0.374668	2.386e-05	0.120416	0.301555	0.0855669	8.9518	-4.27729	0.000108693	0.0187222	0.236482	-1.03716	TSIX	TSIX transcript, XIST antisense RNA [Source:HGNC Symbol;Acc:HGNC:12377]	lincRNA	no
ENSG00000152952	1.57463	0.765925	0.116294	0.186825	1.32437	0.796645	0.382053	0.5791	2.48909	-0.129638	0.00481242	0.0353471	0.000108693	0.00253173	0.0435819	-0.156105	PLOD2	procollagen-lysine, 2-oxoglutarate 5-dioxygenase 2 [Source:HGNC Symbol;Acc:HGNC:9082]	protein_coding	yes
ENSG00000136010	1.93188	0.764823	2.87596	0.98129	1.75973	0.849013	2.386e-05	-0.216468	3.60309	-0.141686	0.384653	0.298287	0.116837	0.0274345	1.23659	-0.8971	ALDH1L2	aldehyde dehydrogenase 1 family, member L2 [Source:HGNC Symbol;Acc:HGNC:26777]	protein_coding	yes
ENSG00000153714	0.913043	0.764713	1.31239	0.93775	0.607137	0.695366	2.386e-05	-0.173037	1.53885	-0.126746	0.286273	0.375466	0.0365642	0.0350303	0.779817	-1.0071	LURAP1L	leucine rich adaptor protein 1-like [Source:HGNC Symbol;Acc:HGNC:31452]	protein_coding	no
ENSG00000151490	0.516271	0.763901	0.336109	0.609619	0.329569	0.675096	2.386e-05	0.154282	0.252508	-0.0541872	0.287888	-0.509226	0.000108693	-0.0395963	0.211264	-0.698424	PTPRO	protein tyrosine phosphatase, receptor type, O [Source:HGNC Symbol;Acc:HGNC:9678]	protein_coding	yes
ENSG00000118849	0.287238	0.763296	2.58248	2.40032	0.487446	1.11739	0.593884	-1.63702	0.090327	-0.0301548	0.56298	0.848216	0.266586	0.0792535	1.03432	-2.04622	RARRES1	retinoic acid receptor responder (tazarotene induced) 1 [Source:HGNC Symbol;Acc:HGNC:9867]	protein_coding	no
ENSG00000051523	0.559212	0.762567	1.13361	1.06456	0.50536	0.791158	2.386e-05	-0.301995	0.322335	-0.0601305	0.00436287	0.042564	0.000108693	-0.0350244	0.522489	-1.03597	CYBA	cytochrome b-245, alpha polypeptide [Source:HGNC Symbol;Acc:HGNC:2577]	protein_coding	no
ENSG00000143515	2.39792	0.76238	2.46707	0.784455	1.34319	0.630157	2.386e-05	-0.0220743	0.914525	0.0567944	0.580065	0.311485	0.000108693	0.0102488	1.61171	-0.916678	ATP8B2	ATPase, aminophospholipid transporter, class I, type 8B, member 2 [Source:HGNC Symbol;Acc:HGNC:13534]	protein_coding	yes
ENSG00000259330	1.40168	0.761968	0.308643	-0.366691	0.411485	0.460307	1.65051	1.12866	1.81898	0.115982	1.37446	-0.616576	0.149983	-0.0346645	0.0125777	0.0650296	INAFM2	InaF-motif containing 2 [Source:HGNC Symbol;Acc:HGNC:35165]	antisense	no
ENSG00000143842	1.15776	0.761831	0.588626	0.53042	0.87779	0.738766	2.386e-05	0.231411	1.44158	0.107432	0.163555	0.267553	0.260478	-0.0407488	0.302037	-0.553485	SOX13	SRY (sex determining region Y)-box 13 [Source:HGNC Symbol;Acc:HGNC:11192]	protein_coding	no
ENSG00000170293	0.364599	0.761799	0.175168	0.522221	0.15471	-0.557897	2.386e-05	0.239578	0.402067	-0.0961798	0.118124	-0.452831	0.000108693	-0.0392648	0.82808	-1.84192	CMTM8	CKLF-like MARVEL transmembrane domain containing 8 [Source:HGNC Symbol;Acc:HGNC:19179]	protein_coding	no
ENSG00000028277	0.624107	0.761702	0.277708	0.500295	0.589431	0.832009	2.386e-05	0.261407	1.56475	0.156562	0.0586885	0.236057	0.000108693	-0.0308583	0.107695	-0.429987	POU2F2	POU class 2 homeobox 2 [Source:HGNC Symbol;Acc:HGNC:9213]	protein_coding	no
ENSG00000147036	0.317471	0.761368	0.404695	-0.997672	0.0660448	-0.37949	0.663306	1.75904	0.711418	0.159216	0.233544	-0.686501	0.0873841	-0.0761751	0.0118884	-0.143186	LANCL3	LanC lantibiotic synthetase component C-like 3 (bacterial) [Source:HGNC Symbol;Acc:HGNC:24767]	protein_coding	no
ENSG00000164932	1.22949	0.761267	2.60875	1.16211	0.290368	0.399587	0.0503988	-0.400845	0.493916	-0.0555749	0.380961	0.373761	0.000108693	-0.000227052	2.05142	-1.52379	CTHRC1	collagen triple helix repeat containing 1 [Source:HGNC Symbol;Acc:HGNC:18831]	protein_coding	no
ENSG00000163923	1.22639	0.761147	0.154652	0.260001	0.161804	0.301429	0.140615	0.501146	0.471541	-0.0548068	0.00265552	0.0159478	0.000108693	-0.0235497	0.514993	-0.719719	RPL39L	ribosomal protein L39-like [Source:HGNC Symbol;Acc:HGNC:17094]	protein_coding	no
ENSG00000104327	0.181742	0.759761	0.127856	0.601374	0.0620947	0.461901	2.386e-05	0.158388	0.573333	0.169582	0.010858	0.193535	0.000108693	-0.0615491	0.117749	-0.899234	CALB1	calbindin 1, 28kDa [Source:HGNC Symbol;Acc:HGNC:1434]	protein_coding	no
ENSG00000237840	0.250701	0.75918	0.219026	0.722609	0.0378301	0.284203	2.386e-05	0.0365703	0.0690549	-0.0292943	0.258491	0.748852	0.000108693	0.00246575	0.263437	-1.19759	FAM21FP	family with sequence similarity 21, member F, pseudogene [Source:HGNC Symbol;Acc:HGNC:45011]	pseudogene	no
ENSG00000153814	1.41372	0.758519	0.615235	0.494144	0.717607	0.597992	2.386e-05	0.264375	2.11837	-0.122203	0.00481242	-0.0374875	0.000108693	-0.00231752	0.51949	-0.654672	JAZF1	JAZF zinc finger 1 [Source:HGNC Symbol;Acc:HGNC:28917]	protein_coding	no
ENSG00000227496	0.351817	0.758222	0.1764	-0.591956	0.028845	-0.199351	0.382053	1.35018	0.0738986	0.0272883	0.195606	-0.578575	0.000108693	-0.0338036	0.0435819	-0.365617	RP11-145A3.1		antisense	no
ENSG00000197385	0.504886	0.757925	0.320129	0.591461	0.794114	1.07417	2.386e-05	0.166465	0.795441	-0.115166	0.216735	0.444569	0.000108693	-0.0408828	0.0457292	-0.275211	ZNF860	zinc finger protein 860 [Source:HGNC Symbol;Acc:HGNC:34513]	protein_coding	no
ENSG00000155158	2.13627	0.757402	0.416441	0.32752	0.0776903	0.144734	0.253362	0.429882	1.94846	-0.094432	0.333173	-0.260625	0.000108693	0.0165053	1.50076	-0.940187	TTC39B	tetratricopeptide repeat domain 39B [Source:HGNC Symbol;Acc:HGNC:23704]	protein_coding	no
ENSG00000167460	3.11542	0.757329	0.148449	0.140504	1.0903	0.460559	1.39051	0.616825	0.178647	-0.0157715	0.183071	-0.160695	0.176866	-0.0215113	0.574375	-0.437274	TPM4	tropomyosin 4 [Source:HGNC Symbol;Acc:HGNC:12013]	protein_coding	no
ENSG00000255661	0.148464	0.756901	0.0143419	-0.135396	0.100534	0.743959	2.386e-05	0.892297	2.35131	-0.484125	0.00349938	-0.0700588	0.000108693	-0.0683642	0.00738999	0.122453	NA	NA	protein_coding	no
ENSG00000022267	1.88306	0.756801	0.0361049	-0.0729052	0.0232704	0.0638062	1.33507	0.829706	0.333021	-0.0339678	1.00304	-0.447732	0.000108693	-0.0119415	0.614035	-0.620089	FHL1	four and a half LIM domains 1 [Source:HGNC Symbol;Acc:HGNC:3702]	protein_coding	no
ENSG00000161653	0.37967	0.75621	0.010748	0.0619031	0.133201	0.497434	0.0276424	0.694307	0.0992799	0.0319057	0.0383275	0.251595	0.000108693	-0.0515695	0.0432823	-0.320679	NAGS	N-acetylglutamate synthase [Source:HGNC Symbol;Acc:HGNC:17996]	protein_coding	yes
ENSG00000259863	0.54493	0.756094	0.301744	-0.633068	0.0139665	0.092811	0.801807	1.38916	0.249179	-0.0566979	0.11408	-0.364297	0.000108693	-0.00653801	0.00348514	-0.0302154	SH3RF3-AS1	SH3RF3 antisense RNA 1 [Source:HGNC Symbol;Acc:HGNC:44168]	lincRNA	no
ENSG00000145623	2.0697	0.755818	2.50712	0.854073	1.26844	0.658001	2.386e-05	-0.0982559	5.40222	-0.169724	0.125578	0.17867	0.0233546	0.0221376	1.49416	-0.95189	OSMR	oncostatin M receptor [Source:HGNC Symbol;Acc:HGNC:8507]	protein_coding	no
ENSG00000075886	0.316386	0.75469	0.170433	0.532209	0.252245	0.757099	2.386e-05	0.222481	0.177657	0.0532127	0.0197618	0.185456	0.000108693	-0.036075	0.0846038	-0.5298	TUBA3D	tubulin, alpha 3d [Source:HGNC Symbol;Acc:HGNC:24071]	protein_coding	no
ENSG00000160161	0.257154	0.753972	0.128881	0.520546	0.255837	0.868349	2.386e-05	0.233426	1.02873	0.198623	0.0484895	0.351628	0.000108693	-0.0196487	0.0454313	-0.406169	CILP2	cartilage intermediate layer protein 2 [Source:HGNC Symbol;Acc:HGNC:24213]	protein_coding	no
ENSG00000272338	0.232496	0.753767	0.0110283	-0.0826534	0.200276	0.81997	0.00956238	0.836421	0.212449	0.0757388	0.0155933	0.194988	0.042656	-0.0755072	0.011771	0.148856	RP11-722E23.2		lincRNA	no
ENSG00000268230	0.614843	0.753128	0.0898566	0.25828	0.141257	0.394961	0.0123563	0.494847	1.07988	-0.128895	0.02374	-0.14037	0.000108693	-0.00985513	0.198353	-0.616447	CTD-2619J13.8		processed_transcript	no
ENSG00000131236	2.83522	0.752891	0.0943061	0.112811	0.873274	0.436394	1.31651	0.64008	0.0529211	0.00614582	0.123874	-0.145764	0.133189	-0.0217938	0.48655	-0.429308	CAP1	CAP, adenylate cyclase-associated protein 1 (yeast) [Source:HGNC Symbol;Acc:HGNC:20040]	protein_coding	no
ENSG00000196074	0.608856	0.752784	0.0785054	-0.245943	0.300368	0.598662	0.429695	0.998727	0.142131	-0.033579	8.34503e-06	-0.000323946	1.14511	-0.0926586	0.0118884	0.0918216	SYCP2	synaptonemal complex protein 2 [Source:HGNC Symbol;Acc:HGNC:11490]	protein_coding	no
ENSG00000188992	0.188897	0.752763	0.0101178	-0.0846117	0.0102296	0.130472	2.386e-05	0.837374	0.0178215	-0.0102678	0.00566521	0.128173	0.000108693	-0.0118243	0.0508177	-0.537679	LIPI	lipase, member I [Source:HGNC Symbol;Acc:HGNC:18821]	protein_coding	no
ENSG00000109743	1.65391	0.751658	0.669729	0.466154	3.1193	1.1965	0.00956238	0.285505	0.606156	-0.0524105	0.169015	0.22221	0.161546	-0.030558	0.00447816	-0.0213076	BST1	bone marrow stromal cell antigen 1 [Source:HGNC Symbol;Acc:HGNC:1118]	protein_coding	yes
ENSG00000219992	0.230619	0.751348	0.0293117	0.192922	0.166663	0.745523	2.386e-05	0.558426	0.185741	-0.0679354	0.0259951	-0.261304	0.000108693	-0.0368573	0.0156941	-0.198747	RP11-420L9.2		pseudogene	no
[truncated: 17,942 more rows]
